# Supplementary material for: The multispecific thyroid hormone transporter OATP1C1 mediates cell-specific sulforhodamine 101-labeling of hippocampal astrocytes
Source: Brain Struct Funct. 2013 Oct 16;220(1):193–203. doi: 10.1007/s00429-013-0645-0 (PMC4286632; doi:10.1007/s00429-013-0645-0)
Supplement: Supplementary file 1 — Supplementary material 1 (XLSX 7923 kb) [file 429_2013_645_MOESM1_ESM.xlsx]

## Sheet: all mRNAs
Gene Symbol_RefSeq ID	Cx_R1	Cx_R2	Average Cx	Hi_R1	Hi_R2	Hi_R3	Average Hi	Bs_R1	Bs_R2	Bs_R3	Bs_R4	Average Bs	p-val Hi_vs_Bs	adj p-val Hi_vs_Bs	log2FC Hi_vs_Bs	p-val Cx_vs_Bs	adj p-val Cx_vs_Bs	log2FC Cx_vs_Bs
0610005C13Rik_NR_038165	4	12	8	0	10	6	5.33333	0	2	3	2	1.75	0.274238	0.733301	1.60768	0.076424	0.256783	2.19265
0610005C13Rik_NR_038166	20	5	12.5	6	5	4	5	9	5	0	6	5	1	1	0	0.16975	0.416859	1.32193
0610007C21Rik_NM_027855	1638	1310	1474	1926	1897	1193	1672	2291	1630	1671	1579	1792.75	0.552815	0.90094	-0.100599	0.269349	0.544631	-0.282438
0610007L01Rik_NM_001081394	461	436	448.5	285	397	575	419	314	392	490	578	443.5	0.606222	0.925857	-0.0819839	0.950073	1	0.0161739
0610007L01Rik_NM_027854	459	454	456.5	380	498	611	496.333	262	377	440	541	405	0.551562	0.900236	0.293387	0.671801	0.875203	0.172693
0610007P08Rik_NM_001013608	138	139	138.5	171	91	160	140.667	148	129	204	218	174.75	0.275398	0.734066	-0.313012	0.300745	0.580219	-0.335406
0610007P08Rik_NM_023507	7	2	4.5	0	8	2	3.33333	39	11	0	16	16.5	0.0153163	0.155659	-2.30743	0.0839976	0.272978	-1.87447
0610007P14Rik_NM_021446	4671	3715	4193	3864	3750	2490	3368	2662	2496	2276	2969	2600.75	0.399327	0.841774	0.372964	0.0286837	0.128867	0.689055
0610007P22Rik_NM_001163718	20	32	26	44	36	64	48	30	50	65	36	45.25	1	1	0.0851166	0.147435	0.388068	-0.799406
0610007P22Rik_NM_026676	33	41	37	44	32	47	41	52	40	45	40	44.25	0.690543	0.961758	-0.110054	0.604782	0.826241	-0.258152
0610009B14Rik_NR_037995	0	0	0	0	0	0	0	0	0	0	0	0	NA	NA	0	NA	NA	0
0610009B22Rik_NM_025319	85	87	86	108	87	97	97.3333	127	69	94	92	95.5	0.8778	1	0.0274332	0.663511	0.869175	-0.151164
0610009D07Rik_NM_025323	656	453	554.5	798	629	507	644.667	405	350	351	470	394	0.0618503	0.36476	0.710358	0.135357	0.368465	0.492992
0610009L18Rik_NR_038126	25	42	33.5	101	50	41	64	48	26	29	27	32.5	0.0595927	0.358076	0.977632	0.932438	1	0.0437214
0610009O20Rik_NM_024179	259	210	234.5	545	401	498	481.333	720	358	424	457	489.75	0.726287	0.972982	-0.0250092	0.00055768	0.00618415	-1.06246
0610010B08Rik_NM_001177543	81	56	68.5	152	102	125	126.333	52	69	52	96	67.25	0.037065	0.27028	0.909629	1	1	0.0265697
0610010F05Rik_NM_027860	98	152	125	177	181	205	187.667	170	184	126	188	167	0.838962	1	0.168324	0.204775	0.467506	-0.41792
0610010K14Rik_NM_001177601	247	149	198	184	199	169	184	205	78	103	141	131.75	0.289507	0.749162	0.481903	0.109196	0.32355	0.587697
0610010K14Rik_NM_001177603	265	227	246	215	217	170	200.667	183	137	141	124	146.25	0.309859	0.76549	0.456364	0.0361208	0.152265	0.750222
0610010K14Rik_NM_001177606	255	184	219.5	177	198	172	182.333	165	107	153	139	141	0.445659	0.855885	0.370883	0.0785914	0.260968	0.638526
0610010K14Rik_NM_001177607	279	265	272	177	187	181	181.667	205	91	149	129	143.5	0.502414	0.87666	0.340243	0.00852327	0.0526295	0.922556
0610010K14Rik_NM_026757	216	167	191.5	222	262	194	226	214	107	128	133	145.5	0.129843	0.519111	0.635304	0.291891	0.571897	0.396325
0610010K14Rik_NM_145758	196	193	194.5	190	177	152	173	209	101	156	156	155.5	0.876958	1	0.153857	0.40071	0.671053	0.322856
0610010O12Rik_NM_001081365	3	4	3.5	6	7	10	7.66667	0	5	11	7	5.75	0.690274	0.961758	0.415037	0.939996	1	-0.716207
0610011F06Rik_NM_026686	16	27	21.5	120	145	141	135.333	70	83	106	156	103.75	0.438958	0.855885	0.383406	1.58471e-06	4.34629e-05	-2.2707
0610011L14Rik_NM_001164818	42	20	31	101	94	72	89	35	40	87	45	51.75	0.0996141	0.464289	0.782246	0.149631	0.392289	-0.739291
0610011L14Rik_NM_026661	52	28	40	70	91	75	78.6667	39	40	69	70	54.5	0.30118	0.76077	0.529496	0.361353	0.631815	-0.446256
0610012G03Rik_NR_027897	118	153	135.5	139	110	172	140.333	174	139	123	186	155.5	0.518949	0.884539	-0.148057	0.519043	0.76262	-0.198622
0610012H03Rik_NM_001159638	0	0	0	0	0	0	0	0	0	9	0	2.25	1	1	inf	1	1	-inf
0610030E20Rik_NM_026696	303	194	248.5	272	154	181	202.333	279	169	150	165	190.75	0.991816	1	0.085051	0.299338	0.579194	0.381563
0610031J06Rik_NM_020003	66	45	55.5	304	359	381	348	232	367	397	426	355.5	0.725283	0.972982	-0.0307623	1.41064e-13	1.64248e-11	-2.67929
0610037L13Rik_NM_028754	114	103	108.5	146	134	138	139.333	139	75	124	115	113.25	0.587926	0.914615	0.299029	0.820845	0.973294	-0.061816
0610037P05Rik_NM_025345	1228	910	1069	1425	1036	877	1112.67	1107	694	642	940	845.75	0.352225	0.805363	0.395718	0.302046	0.581702	0.337959
0610038B21Rik_NR_028125	0	0	0	0	0	0	0	4	0	0	0	1	1	1	inf	1	1	-inf
0610038L08Rik_NR_045447	0	2	1	0	0	0	0	0	0	0	0	0	NA	NA	0	0.165373	0.410415	inf
0610039K10Rik_NR_028113	0	0	0	0	0	0	0	4	0	0	4	2	1	1	inf	1	1	-inf
0610040B10Rik_NR_027874	39	32	35.5	51	83	18	50.6667	96	65	37	48	61.5	0.417307	0.850496	-0.279549	0.0992826	0.304804	-0.792767
0610040F04Rik_NR_040757	9	25	17	19	11	6	12	39	13	33	9	23.5	0.134629	0.528882	-0.969626	0.536012	0.775679	-0.467126
0610040F04Rik_NR_040758	3	0	1.5	6	3	0	3	0	2	0	0	0.5	0.199678	0.642503	2.58496	0.219559	0.484107	1.58496
0610040J01Rik_NM_029554	92	66	79	190	113	154	152.333	31	19	12	29	22.75	4.47476e-10	6.22857e-08	2.74329	0.000455224	0.00528086	1.79599
0910001L09Rik_NM_001081108	101	36	68.5	89	161	173	141	179	126	74	195	143.5	0.761939	0.981979	-0.0253556	0.00523663	0.0362713	-1.06687
100043387_NM_001099327	12	4	8	0	0	2	0.666667	4	0	0	9	3.25	0.503454	0.877422	-2.2854	0.238077	0.507427	1.29956
1100001G20Rik_NM_183249	0	0	0	19	2	0	7	0	0	0	0	0	0.00493405	0.071277	-inf	NA	NA	0
1110001A16Rik_NM_001177402	36	23	29.5	38	13	26	25.6667	52	16	32	54	38.5	0.217529	0.668611	-0.584963	0.515971	0.759803	-0.384143
1110001A16Rik_NM_001177403	36	33	34.5	38	34	26	32.6667	47	43	47	39	44	0.315015	0.769581	-0.429684	0.497943	0.746118	-0.350907
1110001J03Rik_NM_025363	275	170	222.5	323	283	253	286.333	210	213	239	255	229.25	0.508597	0.880443	0.320774	0.819557	0.972643	-0.0431164
1110002B05Rik_NM_134054	258	129	193.5	272	229	150	217	213	172	126	185	174	0.52884	0.890615	0.318608	0.739643	0.920984	0.153246
1110002L01Rik_NR_030694	115	194	154.5	101	94	129	108	82	64	78	121	86.25	0.550388	0.899603	0.324435	0.0303	0.134281	0.84101
1110002N22Rik_NM_183275	22	14	18	19	24	33	25.3333	39	45	30	45	39.75	0.175685	0.606435	-0.649918	0.0625833	0.224021	-1.14296
1110003E01Rik_NM_133697	195	208	201.5	184	245	182	203.667	152	177	123	206	164.5	0.54844	0.898782	0.308122	0.457898	0.715243	0.292692
1110004E09Rik_NM_026502	217	225	221	443	395	357	398.333	367	243	276	390	319	0.505207	0.878422	0.32042	0.0844283	0.273842	-0.52951
1110004F10Rik_NM_019772	469	407	438	633	716	794	714.333	520	484	443	786	558.25	0.4245	0.855692	0.355686	0.207806	0.470416	-0.34998
1110005A03Rik_NM_028865	249	167	208	323	224	299	282	287	154	200	258	224.75	0.505144	0.878422	0.327374	0.680803	0.880887	-0.111738
1110006O24Rik_NR_027810	25	29	27	32	44	19	31.6667	52	29	33	42	39	0.459353	0.855885	-0.300509	0.363362	0.634357	-0.530515
1110007C09Rik_NM_026738	11	32	21.5	19	48	151	72.6667	105	161	261	359	221.5	1.25795e-05	0.000585819	-1.60794	2.74129e-15	4.33606e-13	-3.3649
1110008F13Rik_NM_026124	1385	1174	1279.5	1241	1159	1047	1149	1676	937	1053	1010	1169	0.722285	0.972982	-0.0248961	0.754418	0.930901	0.130305
1110008J03Rik_NM_029096	11	22	16.5	25	38	53	38.6667	39	26	41	70	44	0.584813	0.913334	-0.186413	0.0208625	0.102277	-1.41504
1110008J03Rik_NM_133908	11	37	24	6	46	58	36.6667	9	35	58	44	36.5	0.894742	1	0.00657265	0.319499	0.591688	-0.604862
1110008L16Rik_NM_025373	51	23	37	63	66	27	52	43	21	14	34	28	0.106929	0.480164	0.893085	0.493871	0.74264	0.402098
1110008P14Rik_NM_198001	428	512	470	1159	777	955	963.667	407	340	364	683	448.5	0.00199387	0.0372911	1.10343	0.915458	1	0.0675528
1110012D08Rik_NM_178066	109	64	86.5	127	101	90	106	178	188	146	194	176.5	0.0290832	0.234771	-0.735604	0.0040456	0.0298028	-1.0289
1110012J17Rik_NM_001114098	27	28	27.5	0	15	10	8.33333	26	21	7	20	18.5	0.127931	0.515364	-1.15056	0.361775	0.632301	0.571906
1110012J17Rik_NM_172963	4	24	14	6	5	4	5	22	13	12	13	15	0.0775831	0.411947	-1.58496	1	1	-0.0995357
1110012L19Rik_NM_026787	60	62	61	120	202	177	166.333	83	177	128	308	174	0.668121	0.954069	-0.06501	6.59705e-05	0.0010501	-1.51221
1110014N23Rik_NM_001081041	33	43	38	38	55	137	76.6667	13	32	67	80	48	0.176308	0.607649	0.675565	0.520369	0.763219	-0.337035
1110015O18Rik_NR_045272	11	27	19	13	21	6	13.3333	39	40	36	48	40.75	0.00469547	0.068658	-1.61176	0.0681414	0.23756	-1.1008
1110017D15Rik_NM_001048005	6	10	8	51	114	84	83	79	50	81	95	76.25	0.938653	1	0.122374	3.77707e-08	1.57535e-06	-3.25267
1110017D15Rik_NM_028624	6	6	6	70	133	88	97	48	61	94	105	77	0.537061	0.893824	0.333126	1.85577e-09	9.97279e-08	-3.68182
1110018G07Rik_NM_178065	421	472	446.5	304	307	219	276.667	241	341	259	247	272	0.859229	1	0.0245422	0.0326419	0.141469	0.715054
1110018J18Rik_NM_025370	0	0	0	0	8	4	4	9	2	3	0	3.5	0.883334	1	0.192645	1	1	-inf
1110020A21Rik_NR_027929	0	0	0	0	0	4	1.33333	0	2	3	0	1.25	0.515051	0.882352	0.0931094	1	1	-inf
1110020A21Rik_NR_027930	25	17	21	32	13	58	34.3333	9	21	3	18	12.75	0.0304513	0.241559	1.42911	0.310695	0.588966	0.719892
1110020G09Rik_NM_001040395	141	106	123.5	101	85	88	91.3333	60	40	59	77	59	0.190281	0.630202	0.630427	0.0102613	0.060637	1.06572
1110020G09Rik_NM_001085410	141	113	127	101	99	96	98.6667	87	99	66	87	84.75	0.746564	0.977747	0.219349	0.150915	0.394449	0.583543
1110021J02Rik_NM_001163741	92	119	105.5	76	66	60	67.3333	157	61	85	96	99.75	0.106732	0.479667	-0.566996	0.902822	1	0.0808543
1110021J02Rik_NM_026782	3	6	4.5	51	28	56	45	17	11	21	46	23.75	0.114725	0.487634	0.921997	0.0106726	0.0622917	-2.39993
1110021L09Rik_NM_183116	668	552	610	595	613	555	587.667	785	669	670	677	700.25	0.293229	0.751989	-0.252872	0.420935	0.689632	-0.199061
1110028C15Rik_NM_001122738	63	58	60.5	51	40	45	45.3333	39	40	54	41	43.5	0.968955	1	0.0595568	0.334657	0.607742	0.47592
1110028C15Rik_NM_177645	69	55	62	44	54	37	45	34	32	36	45	36.75	0.663673	0.951591	0.292181	0.136418	0.37043	0.754524
1110028F11Rik_NR_045139	3	2	2.5	0	0	0	0	9	0	5	4	4.5	0.0682681	0.386323	inf	1	1	-0.847997
1110028F18Rik_NR_045470	0	2	1	0	2	4	2	0	0	0	7	1.75	0.616652	0.930407	0.192645	0.541545	0.779524	-0.807355
1110031I02Rik_NM_025402	166	79	122.5	234	284	287	268.333	279	215	237	350	270.25	0.770206	0.984194	-0.0102683	0.000684973	0.0073027	-1.14151
1110032A03Rik_NM_023483	334	291	312.5	589	598	417	534.667	423	355	374	588	435	0.540165	0.894608	0.297624	0.103292	0.311926	-0.477159
1110032A04Rik_NM_001164210	3	5	4	0	3	2	1.66667	4	0	0	2	1.5	0.498056	0.873028	0.152003	0.206451	0.46891	1.41504
1110032A04Rik_NM_133675	3	12	7.5	6	2	2	3.33333	0	0	0	0	0	0.0498801	0.32397	-inf	0.00615234	0.0410319	inf
1110032F04Rik_NM_001167996	12	12	12	63	50	130	81	8	5	20	29	15.5	4.46253e-06	0.000237693	2.38565	0.721921	0.908179	-0.369234
1110034A24Rik_NM_027269	46	39	42.5	76	53	18	49	30	24	16	32	25.5	0.0946715	0.455356	0.942285	0.191184	0.44933	0.736966
1110034B05Rik_NM_001037742	52	105	78.5	82	50	34	55.3333	75	73	51	55	63.5	0.514702	0.882352	-0.198608	0.505547	0.75167	0.305936
1110034B05Rik_NM_001114102	3	4	3.5	6	3	0	3	4	0	0	4	2	0.592735	0.91796	0.584963	0.349775	0.620761	0.807355
1110034B05Rik_NR_004860	68	93	80.5	44	41	54	46.3333	122	56	85	36	74.75	0.0793205	0.41699	-0.690023	0.842511	0.98709	0.106915
1110034G24Rik_NM_028637	92	107	99.5	133	114	131	126	108	121	175	171	143.75	0.452827	0.855885	-0.190138	0.133273	0.364842	-0.530794
1110036E04Rik_NR_040713	0	0	0	0	0	0	0	4	0	0	0	1	1	1	inf	1	1	-inf
1110037F02Rik_NM_001081183	137	136	136.5	171	132	107	136.667	104	69	95	109	94.25	0.247334	0.70578	0.536097	0.176859	0.427404	0.534336
1110038B12Rik_NR_015536	51	49	50	63	61	51	58.3333	74	19	37	37	41.75	0.390456	0.83401	0.482544	0.603579	0.825246	0.260152
1110038B12Rik_NR_027943	60	61	60.5	76	77	37	63.3333	69	35	30	34	42	0.269123	0.728202	0.592576	0.285691	0.564467	0.526546
1110038D17Rik_NM_175133	19	12	15.5	51	31	23	35	73	43	40	45	50.25	0.217867	0.669382	-0.521769	0.0041342	0.0303223	-1.69686
1110038F14Rik_NM_054099	656	590	623	1298	1308	1364	1323.33	1119	860	1137	1239	1088.75	0.563398	0.908316	0.281504	0.00458795	0.0328846	-0.805369
1110046J04Rik_NR_040707	27	12	19.5	13	20	14	15.6667	13	18	12	7	12.5	0.776788	0.98635	0.32577	0.367667	0.639256	0.641546
1110049F12Rik_NM_025411	153	94	123.5	298	211	224	244.333	157	148	144	197	161.5	0.153954	0.566815	0.597317	0.244548	0.516624	-0.387023
1110050K14Rik_NR_045471	0	0	0	0	7	0	2.33333	4	0	0	2	1.5	0.537964	0.893911	0.63743	1	1	-inf
1110051M20Rik_NM_175123	25	33	29	101	23	47	57	26	32	49	45	38	0.285165	0.745149	0.584963	0.491617	0.740951	-0.389947
1110054M08Rik_NR_037954	111	81	96	133	176	156	155	197	139	149	150	158.75	0.741867	0.976449	-0.0344884	0.0412856	0.166961	-0.72565
1110054O05Rik_NM_001013577	73	68	70.5	82	53	64	66.3333	78	48	35	43	51	0.503693	0.877596	0.379237	0.320601	0.593007	0.467126
1110057K04Rik_NM_001167767	402	260	331	405	355	447	402.333	464	483	560	627	533.5	0.135928	0.531269	-0.407097	0.0185426	0.0939044	-0.688657
1110057K04Rik_NM_001167768	16	47	31.5	6	34	8	16	17	21	3	18	14.75	0.941624	1	0.117357	0.0970328	0.299837	1.09464
1110057K04Rik_NM_172401	383	237	310	361	340	407	369.333	588	460	390	497	483.75	0.153557	0.566246	-0.389338	0.0288162	0.129277	-0.641993
1110058L19Rik_NM_026503	133	122	127.5	203	152	138	164.333	213	123	134	138	152	0.966732	1	0.112554	0.435634	0.695836	-0.253574
1110059E24Rik_NM_025423	261	125	193	1001	983	1949	1311	591	725	1082	1593	997.75	0.354505	0.807178	0.393917	7.10757e-14	8.59401e-12	-2.37008
1110059G10Rik_NM_025419	174	224	199	228	162	232	207.333	249	159	167	167	185.5	0.85692	1	0.160533	0.854587	0.994488	0.101349
1110059M19Rik_NM_026841	0	6	3	32	14	16	20.6667	13	2	3	4	5.5	0.0264358	0.221781	1.9098	0.878421	1	-0.874469
1110065P20Rik_NM_001142727	169	52	110.5	222	235	461	306	178	258	420	490	336.5	0.507827	0.880294	-0.137075	1.88794e-06	5.08913e-05	-1.60656
1110067D22Rik_NM_173752	4742	4690	4716	3579	2481	2040	2700	5788	3340	3201	3015	3836	0.0729722	0.400139	-0.506643	0.387038	0.656693	0.297961
1190002F15Rik_NR_037955	6	0	3	0	10	4	4.66667	0	0	5	2	1.75	0.345238	0.799533	1.41504	0.358622	0.629259	0.777608
1190002F15Rik_NR_037956	0	2	1	13	8	6	9	0	2	0	2	1	0.0317879	0.248176	3.16993	0.428267	0.693959	0
1190002H23Rik_NM_025427	1320	1170	1245	1286	1051	871	1069.33	1413	863	987	858	1030.25	0.908645	1	0.0537172	0.423699	0.691469	0.273151
1190002N15Rik_NM_001033145	804	1014	909	874	899	949	907.333	1726	1360	1262	1730	1519.5	0.0106975	0.121512	-0.743892	0.00809203	0.0505814	-0.741244
1190003J15Rik_NM_029821	23	8	15.5	51	87	18	52	39	8	23	9	19.75	0.0129769	0.139457	1.39666	0.695001	0.889632	-0.349584
1190005F20Rik_NM_026876	68	46	57	196	187	183	188.667	109	132	172	268	170.25	0.887105	1	0.148185	4.05656e-05	0.000694976	-1.57862
1190005I06Rik_NM_197988	68	55	61.5	76	75	94	81.6667	4	5	16	25	12.5	2.88508e-07	2.14415e-05	2.70782	0.00010672	0.00156949	2.29866
1190007F08Rik_NM_001163721	78	47	62.5	51	55	63	56.3333	74	45	80	86	71.25	0.322828	0.778831	-0.338901	0.641061	0.853052	-0.189034
1190007F08Rik_NM_001163722	49	53	51	44	58	66	56	57	48	67	116	72	0.294121	0.752521	-0.36257	0.254148	0.529593	-0.4975
1190007I07Rik_NM_001135567	4	9	6.5	19	13	6	12.6667	9	8	3	7	6.75	0.327973	0.783387	0.908078	0.895446	1	-0.0544478
1190007I07Rik_NM_001135568	0	10	5	0	5	6	3.66667	13	10	7	4	8.5	0.277106	0.735723	-1.21299	0.704258	0.895772	-0.765535
1190007I07Rik_NM_001135569	16	6	11	13	13	2	9.33333	4	5	0	11	5	0.395735	0.838495	0.900464	0.229526	0.497909	1.1375
1200009I06Rik_NM_028807	16	2	9	13	10	13	12	21	13	28	43	26.25	0.0782533	0.41427	-1.12928	0.0533511	0.199997	-1.54432
1200011I18Rik_NM_026177	308	339	323.5	367	227	227	273.667	454	220	222	243	284.75	0.667481	0.953845	-0.0572761	0.642616	0.854307	0.18407
1200011M11Rik_NM_024262	85	84	84.5	70	41	57	56	83	85	78	96	85.5	0.099956	0.464973	-0.610498	0.926471	1	-0.0169731
1200014J11Rik_NM_025818	2882	2977	2929.5	2895	2249	2509	2551	2708	1699	2192	2603	2300.5	0.869566	1	0.149115	0.285045	0.563503	0.348707
1200016B10Rik_NM_025819	287	343	315	253	256	260	256.333	257	198	183	209	211.75	0.600713	0.922938	0.275659	0.0993548	0.304952	0.57299
1300001I01Rik_NM_001081158	684	673	678.5	222	264	256	247.333	288	226	326	300	285	0.396085	0.838763	-0.204505	8.04425e-05	0.00124195	1.25139
1300002E11Rik_NR_037957	296	184	240	57	90	66	71	179	78	83	110	112.5	0.0612019	0.362549	-0.664034	0.00237535	0.0194466	1.09311
1300002E11Rik_NR_037958	47	28	37.5	6	39	29	24.6667	43	32	12	20	26.75	0.743862	0.977207	-0.116976	0.384532	0.653975	0.487352
1300002K09Rik_NM_028788	4	0	2	0	0	0	0	0	0	0	2	0.5	1	1	inf	0.196234	0.45562	2
1300010F03Rik_NM_027906	174	95	134.5	89	161	231	160.333	214	145	321	279	239.75	0.0626435	0.367631	-0.580456	0.0123417	0.0694235	-0.833925
1300010F03Rik_NM_173758	17	10	13.5	13	15	39	22.3333	31	40	26	29	31.5	0.32451	0.779703	-0.496153	0.0801314	0.264302	-1.22239
1300014I06Rik_NM_025831	44	51	47.5	51	83	18	50.6667	104	54	41	59	64.5	0.330665	0.785923	-0.348262	0.335911	0.609271	-0.441372
1300015D01Rik_NR_040321	3	5	4	0	27	2	9.66667	39	5	7	13	16	0.335214	0.79047	-0.726982	0.0770825	0.257899	-2
1300017J02Rik_NM_027918	0	0	0	0	11	6	5.66667	4	5	0	0	2.25	0.306173	0.763881	1.33258	1	1	-inf
1300018I17Rik_NM_028200	118	78	98	120	90	133	114.333	188	113	187	221	177.25	0.0530102	0.333635	-0.63254	0.0161217	0.0850024	-0.854932
1300018J18Rik_NM_027905	14	2	8	25	24	27	25.3333	30	13	35	57	33.75	0.383531	0.832692	-0.413851	0.00581048	0.0392621	-2.07682
1500001M20Rik_NM_026894	453	332	392.5	880	905	750	845	640	336	402	467	461.25	0.0171276	0.167513	0.873402	0.391931	0.662083	-0.232856
1500002O10Rik_NR_040496	3	4	3.5	6	0	0	2	0	0	0	0	0	0.585438	0.913334	-inf	0.0511418	0.194763	inf
1500002O20Rik_NM_028047	14	11	12.5	6	42	57	35	13	16	37	29	23.75	0.394532	0.837561	0.559427	0.234306	0.50265	-0.925999
1500003O03Rik_NM_019769	1927	1782	1854.5	1647	1440	2023	1703.33	1525	1211	1570	1713	1504.75	0.797427	0.993246	0.178837	0.367405	0.639117	0.301506
1500004A13Rik_NR_015498	128	184	156	25	21	39	28.3333	74	18	34	42	42	0.217412	0.668611	-0.567889	4.96131e-06	0.000117634	1.89308
1500009C09Rik_NR_037697	76	54	65	133	129	351	204.333	92	104	170	169	133.75	0.150205	0.560551	0.611386	0.00683644	0.0444855	-1.04103
1500009C09Rik_NR_037698	54	43	48.5	120	161	353	211.333	56	73	178	143	112.5	0.0247453	0.21364	0.909595	0.00338856	0.0259113	-1.21387
1500009L16Rik_NM_001145198	69	37	53	114	64	41	73	48	16	32	45	35.25	0.0347878	0.25994	1.05027	0.250454	0.52456	0.588369
1500010J02Rik_NM_001013256	12	19	15.5	44	26	41	37	22	29	14	25	22.5	0.254638	0.7152	0.7176	0.496238	0.744913	-0.537657
1500010J02Rik_NM_001143790	28	6	17	57	36	45	46	43	34	53	15	36.25	0.58992	0.915964	0.343653	0.0820739	0.268946	-1.09245
1500010J02Rik_NR_026565	0	12	6	44	42	32	39.3333	39	29	39	27	33.5	0.784452	0.99079	0.231591	0.00135864	0.0125027	-2.48113
1500011B03Rik_NR_027817	148	180	164	196	231	332	253	157	167	240	351	228.75	0.889261	1	0.145366	0.135188	0.368183	-0.480076
1500011B03Rik_NR_027818	123	77	100	51	145	156	117.333	69	80	177	140	116.5	0.836641	1	0.010283	0.518055	0.761845	-0.22033
1500011H22Rik_NM_026883	1179	1312	1245.5	2217	2374	2807	2466	1704	1387	1748	1982	1705.25	0.178565	0.610824	0.53219	0.0932757	0.291958	-0.453258
1500011K16Rik_NR_015476	270	220	245	234	224	122	193.333	180	158	119	136	148.25	0.42161	0.852903	0.383058	0.0434401	0.17336	0.72475
1500012F01Rik_NM_001081005	1662	1728	1695	1520	1226	1254	1333.33	1975	1031	1374	1302	1420.5	0.574601	0.913334	-0.0913613	0.452187	0.710427	0.254886
1500015A07Rik_NR_029432	63	71	67	32	45	14	30.3333	82	62	20	55	54.75	0.0562605	0.345798	-0.851955	0.557511	0.79052	0.291302
1500015O10Rik_NM_024283	41	14	27.5	304	395	153	284	294	209	94	151	187	0.143552	0.546863	0.602853	3.84922e-11	2.90714e-09	-2.76553
1500016L03Rik_NR_038057	9	2	5.5	0	20	26	15.3333	18	8	0	13	9.75	0.451636	0.855885	0.653197	0.59595	0.819501	-0.825971
1500017E21Rik_NR_033510	176	251	213.5	234	199	88	173.667	248	137	81	86	138	0.514701	0.882352	0.331653	0.0840844	0.273149	0.629568
1500031L02Rik_NM_025892	127	206	166.5	405	283	274	320.667	297	153	178	183	202.75	0.101791	0.469783	0.661372	0.355558	0.626059	-0.28418
1500032L24Rik_NM_026914	807	460	633.5	823	958	846	875.667	807	582	909	947	811.25	0.967344	1	0.110235	0.187315	0.44326	-0.356802
1520402A15Rik_NM_026547	3	9	6	19	16	28	21	35	8	42	27	28	0.419332	0.851301	-0.415037	0.00759039	0.0483165	-2.22239
1600002H07Rik_NM_028056	163	119	141	70	131	56	85.6667	210	92	127	112	135.25	0.0549741	0.341306	-0.658823	0.931559	1	0.0600666
1600002K03Rik_NM_027207	9	2	5.5	19	44	24	29	17	21	43	37	29.5	0.86004	1	-0.0246621	0.00335219	0.0257349	-2.42321
1600010M07Rik_NR_037959	11	6	8.5	0	18	18	12	9	0	7	2	4.5	0.168743	0.594424	1.41504	0.317149	0.588966	0.917538
1600012F09Rik_NM_025904	138	70	104	190	184	441	271.667	205	226	286	435	288	0.609279	0.92671	-0.0842313	1.76876e-05	0.000344572	-1.46949
1600012H06Rik_NM_001083880	84	63	73.5	44	70	71	61.6667	74	59	58	70	65.25	0.693961	0.962171	-0.081487	0.719064	0.90649	0.171766
1600012H06Rik_NM_001083881	81	77	79	70	45	55	56.6667	118	61	61	72	78	0.198646	0.641684	-0.460974	1	1	0.0183785
1600012H06Rik_NM_001083882	143	55	99	70	52	72	64.6667	78	65	80	103	81.5	0.314929	0.769581	-0.333778	0.531281	0.77195	0.280628
1600012H06Rik_NM_026451	60	78	69	70	67	58	65	96	86	72	68	80.5	0.345905	0.800471	-0.308549	0.560452	0.792543	-0.222392
1600014C10Rik_NM_001085385	98	78	88	89	37	39	55	122	61	61	101	86.25	0.0817158	0.423872	-0.649093	0.98792	1	0.0289791
1600014C10Rik_NM_028166	114	74	94	89	62	63	71.3333	109	67	83	85	86	0.391864	0.835743	-0.26976	0.79969	0.961766	0.128324
1600014C23Rik_NM_028164	12	9	10.5	0	21	19	13.3333	9	16	62	16	25.75	0.11973	0.497297	-0.949535	0.0904948	0.286607	-1.29418
1600014K23Rik_NM_028046	0	0	0	0	0	0	0	0	5	0	0	1.25	1	1	inf	1	1	-inf
1600015I10Rik_NM_001081273	4	0	2	0	3	0	1	0	0	5	0	1.25	0.569859	0.911437	-0.321928	0.371531	0.642882	0.678072
1600016N20Rik_NM_028050	0	0	0	0	0	0	0	4	0	0	0	1	1	1	inf	1	1	-inf
1600019K03Rik_NR_040481	0	2	1	0	0	0	0	0	0	0	0	0	NA	NA	0	0.165373	0.410415	inf
1600020E01Rik_NR_037960	23	29	26	32	26	29	29	21	40	55	36	38	0.375817	0.826676	-0.389947	0.337308	0.610309	-0.547488
1600020E01Rik_NR_037961	41	45	43	19	20	22	20.3333	48	40	54	18	40	0.0594906	0.357625	-0.976153	0.861703	0.998424	0.104337
1600021P15Rik_NM_177718	100	83	91.5	120	121	98	113	39	113	89	156	99.25	0.814207	1	0.187184	0.715252	0.904131	-0.117295
1600027N09Rik_NM_028479	0	0	0	0	3	0	1	0	0	0	0	0	0.728751	0.972982	-inf	NA	NA	0
1600029D21Rik_NM_029639	139	87	113	63	36	28	42.3333	43	24	51	40	39.5	0.983653	1	0.0999414	0.000583121	0.00642096	1.5164
1600029I14Rik_NR_028123	22	0	11	44	75	54	57.6667	30	32	39	74	43.75	0.492703	0.869391	0.398455	0.00234016	0.0192091	-1.99178
1600029O15Rik_NR_033522	177	183	180	108	102	90	100	139	72	78	85	93.5	0.991237	1	0.0969617	0.0126774	0.0708175	0.944959
1700001C02Rik_NM_029285	0	0	0	0	13	36	16.3333	30	11	34	27	25.5	0.270104	0.729367	-0.642678	2.40996e-06	6.30046e-05	-inf
1700001C19Rik_NM_001172091	14	0	7	19	8	2	9.66667	8	2	11	4	6.25	0.52684	0.88897	0.629162	0.740892	0.921854	0.163499
1700001C19Rik_NM_029296	6	4	5	6	0	2	2.66667	9	2	5	0	4	0.819472	1	-0.584963	0.631955	0.845543	0.321928
1700001D01Rik_NR_045475	3	0	1.5	0	0	0	0	0	0	0	0	0	NA	NA	0	0.433731	0.693959	inf
1700001F09Rik_NM_027940	22	9	15.5	19	8	0	9	13	2	3	9	6.75	0.677754	0.957594	0.415037	0.170971	0.418607	1.19931
1700001G11Rik_NR_038077	4	0	2	0	0	0	0	0	0	0	2	0.5	1	1	inf	0.196234	0.45562	2
1700001G17Rik_NR_033199	0	0	0	0	0	0	0	8	5	3	0	4	0.087379	0.439581	inf	0.593303	0.817378	-inf
1700001J03Rik_NM_001008547	4	27	15.5	0	15	4	6.33333	4	24	9	9	11.5	0.340371	0.795115	-0.860597	0.527773	0.7693	0.430634
1700001J11Rik_NR_033613	0	0	0	0	0	2	0.666667	0	0	0	2	0.5	0.1105	0.482317	0.415037	1	1	-inf
1700001L05Rik_NR_027980	16	4	10	6	5	4	5	17	5	0	6	7	0.682065	0.960411	-0.485427	0.505652	0.751693	0.514573
1700001L19Rik_NM_027035	32	27	29.5	70	50	22	47.3333	47	21	9	23	25	0.108676	0.482317	0.920928	0.654133	0.862624	0.238787
1700001O22Rik_NM_198000	3	0	1.5	6	3	16	8.33333	4	0	0	6	2.5	0.170016	0.596822	1.73697	0.581993	0.808547	-0.736966
1700001O22Rik_NR_028486	4	0	2	0	10	4	4.66667	0	0	0	2	0.5	0.0949395	0.456122	3.22239	0.196234	0.45562	2
1700001O22Rik_NR_028487	0	0	0	13	8	6	9	4	2	3	4	3.25	0.201084	0.643561	1.46949	1	1	-inf
1700001P01Rik_NM_028156	0	4	2	0	0	0	0	0	0	0	2	0.5	1	1	inf	0.262385	0.536779	2
1700003C15Rik_NR_045478	0	5	2.5	13	10	6	9.66667	13	2	3	11	7.25	0.688229	0.961558	0.415037	0.479626	0.731554	-1.53605
1700003D09Rik_NR_045477	0	4	2	0	0	0	0	4	0	0	2	1.5	1	1	inf	0.405171	0.67542	0.415037
1700003E16Rik_NM_027948	3	12	7.5	13	35	12	20	13	8	16	15	13	0.428202	0.855885	0.621488	0.502018	0.749023	-0.793549
1700003F12Rik_NM_029305	11	0	5.5	19	5	6	10	0	5	0	7	3	0.143957	0.547699	1.73697	0.387098	0.65674	0.874469
1700003H04Rik_NR_015460	0	4	2	0	0	0	0	0	0	0	0	0	NA	NA	0	0.317573	0.588966	inf
1700003L19Rik_NR_040507	0	0	0	0	0	0	0	8	0	0	0	2	1	1	inf	1	1	-inf
1700003M02Rik_NM_027041	4	0	2	0	8	0	2.66667	0	0	0	0	0	0.0724199	0.398155	-inf	0.316587	0.588966	inf
1700003M07Rik_NR_040647	485	454	469.5	184	158	190	177.333	436	250	357	387	357.5	0.00194963	0.0367382	-1.01148	0.247045	0.519758	0.393182
1700003M07Rik_NR_040648	480	378	429	146	173	168	162.333	475	219	373	391	364.5	0.000442746	0.0116193	-1.16696	0.513408	0.75816	0.235059
1700006A11Rik_NM_027939	0	5	2.5	0	0	0	0	0	0	0	0	0	NA	NA	0	0.293316	0.571897	inf
1700006E09Rik_NM_029287	0	0	0	0	0	0	0	0	2	0	0	0.5	1	1	inf	1	1	-inf
1700007B14Rik_NM_001164235	0	6	3	0	3	0	1	4	2	0	0	1.5	0.696987	0.963611	-0.584963	0.327486	0.599948	1
1700007B14Rik_NM_027944	0	0	0	0	0	0	0	4	2	0	0	1.5	1	1	inf	1	1	-inf
1700007F19Rik_NR_040538	0	6	3	6	2	0	2.66667	18	0	0	0	4.5	0.660357	0.950842	-0.754888	0.934986	1	-0.584963
1700007G11Rik_NM_001024614	33	27	30	190	209	72	157	174	77	80	105	109	0.243875	0.70219	0.526436	3.18338e-05	0.000563129	-1.86129
1700007J10Rik_NR_045476	55	54	54.5	51	55	35	47	79	48	51	39	54.25	0.52252	0.886908	-0.206962	1	1	0.00663309
1700007K09Rik_NM_027037	16	4	10	0	5	2	2.33333	4	5	0	4	3.25	0.933845	1	-0.478047	0.145945	0.385694	1.62149
1700007K13Rik_NM_027040	150	143	146.5	317	516	199	344	288	188	179	295	237.5	0.198593	0.641619	0.534481	0.0342927	0.14659	-0.697027
1700007P06Rik_NR_040554	0	2	1	0	3	2	1.66667	0	8	0	0	2	0.918081	1	-0.263034	0.604689	0.826159	-1
1700008F21Rik_NM_001168369	0	0	0	6	0	0	2	4	0	0	2	1.5	0.52468	0.88763	0.415037	1	1	-inf
1700008F21Rik_NM_029292	0	0	0	0	3	0	1	0	0	0	0	0	0.728751	0.972982	-inf	NA	NA	0
1700008I05Rik_NM_027952	0	4	2	6	3	6	5	4	0	0	0	1	0.186731	0.62469	2.32193	0.339949	0.611088	1
1700008J07Rik_NR_024331	6	21	13.5	25	24	17	22	13	13	7	23	14	0.391207	0.834976	0.652077	0.963718	1	-0.0524674
1700008O03Rik_NM_027049	28	57	42.5	32	77	26	45	47	21	42	37	36.75	0.663893	0.951591	0.292181	0.680853	0.880887	0.209719
1700009J07Rik_NR_015547	0	0	0	0	5	0	1.66667	0	0	0	0	0	0.796441	0.993085	-inf	NA	NA	0
1700009N14Rik_NM_001081095	0	6	3	6	0	2	2.66667	0	0	0	0	0	0.0759004	0.406512	-inf	0.128483	0.358056	inf
1700009P17Rik_NM_001081275	277	85	181	1222	1853	752	1275.67	1007	806	768	1045	906.5	0.218928	0.671024	0.492872	2.28157e-13	2.55029e-11	-2.32432
1700010B08Rik_NM_029308	0	0	0	0	2	0	0.666667	4	10	0	0	3.5	0.361766	0.814142	-2.39232	0.723278	0.909113	-inf
1700010I02Rik_NR_040587	38	28	33	25	16	6	15.6667	18	5	11	4	9.5	0.401184	0.84327	0.721699	0.0123105	0.0693032	1.79647
1700010I14Rik_NM_025851	4	12	8	13	8	12	11	22	8	5	22	14.25	0.601433	0.923313	-0.373458	0.460356	0.717321	-0.83289
1700010K23Rik_NR_040512	9	0	4.5	0	5	2	2.33333	0	0	0	4	1	0.343206	0.797187	1.22239	0.132899	0.364374	2.16993
1700010M22Rik_NM_025490	0	0	0	6	0	0	2	4	0	0	0	1	0.386108	0.832932	1	1	1	-inf
1700011E24Rik_NM_029298	0	2	1	0	0	0	0	0	2	0	2	1	1	1	inf	0.428267	0.693959	0
1700011F03Rik_NM_028825	0	4	2	0	5	10	5	0	0	0	0	0	0.016701	0.164876	-inf	0.317573	0.588966	inf
1700011F14Rik_NM_029372	0	2	1	0	0	0	0	0	0	0	0	0	NA	NA	0	0.165373	0.410415	inf
1700011H14Rik_NM_025956	0	5	2.5	0	0	0	0	0	2	3	0	1.25	1	1	inf	0.333596	0.606423	1
1700011I03Rik_NM_029290	0	0	0	0	0	2	0.666667	0	0	0	0	0	0.46037	0.855885	-inf	NA	NA	0
1700011J10Rik_NR_045269	414	352	383	766	628	460	618	629	441	369	527	491.5	0.470738	0.86204	0.330415	0.199596	0.460861	-0.359847
1700011L22Rik_NM_026315	4	0	2	0	2	2	1.33333	4	0	5	0	2.25	1	1	-0.754888	0.504287	0.75066	-0.169925
1700012A16Rik_NM_001033162	22	47	34.5	19	18	19	18.6667	48	24	52	73	49.25	0.0064328	0.0856144	-1.39966	0.316518	0.588966	-0.513527
1700012B07Rik_NM_001162428	0	0	0	0	0	0	0	0	0	0	0	0	NA	NA	0	NA	NA	0
1700012B09Rik_NM_029306	99	54	76.5	266	293	94	217.667	209	121	132	183	161.25	0.339242	0.794608	0.432821	0.00377912	0.0282038	-1.07577
1700012B15Rik_NR_015551	23	45	34	0	16	14	10	9	11	12	30	15.5	0.396825	0.839359	-0.632268	0.0810513	0.266418	1.13327
1700012D01Rik_NR_045171	28	20	24	32	34	23	29.6667	4	18	3	4	7.25	0.00647541	0.0860451	2.03279	0.0369256	0.154471	1.72698
1700012D14Rik_NR_015573	19	15	17	38	36	21	31.6667	26	21	38	37	30.5	0.980617	1	0.0541558	0.209411	0.471923	-0.843274
1700012I11Rik_NR_045140	0	4	2	0	8	6	4.66667	0	8	0	2	2.5	0.470488	0.86204	0.900464	0.545553	0.782326	-0.321928
1700012L04Rik_NM_029588	0	0	0	0	0	4	1.33333	0	0	0	2	0.5	0.0908704	0.447496	1.41504	1	1	-inf
1700012P22Rik_NM_027056	11	9	10	89	164	51	101.333	78	99	111	118	101.5	0.824646	1	-0.0023709	3.30938e-10	2.09123e-08	-3.34341
1700013D24Rik_NM_001177502	4	0	2	0	0	0	0	0	0	0	0	0	NA	NA	0	0.316587	0.588966	inf
1700013F07Rik_NM_029314	0	0	0	19	23	10	17.3333	26	13	3	20	15.5	0.916237	1	0.161281	0.000515011	0.00582136	-inf
1700013G23Rik_NR_045273	0	0	0	19	5	6	10	0	5	5	4	3.5	0.175624	0.606435	1.51457	1	1	-inf
1700013H16Rik_NM_001200013	0	0	0	0	0	0	0	4	0	0	0	1	1	1	inf	1	1	-inf
1700013N18Rik_NR_003639	6	26	16	0	10	4	4.66667	31	21	3	4	14.75	0.0619028	0.364985	-1.66025	0.827291	0.977146	0.117357
1700014N06Rik_NM_027067	0	0	0	0	0	0	0	0	2	0	0	0.5	1	1	inf	1	1	-inf
1700015E13Rik_NM_001039593	0	4	2	0	0	0	0	0	2	3	0	1.25	1	1	inf	0.37233	0.643456	0.678072
1700015F17Rik_NM_001200025	0	2	1	0	0	4	1.33333	0	0	0	0	0	0.762735	0.981979	-inf	0.165373	0.410415	inf
1700015G11Rik_NM_001195601	0	4	2	0	0	2	0.666667	0	0	0	0	0	0.46037	0.855885	-inf	0.317573	0.588966	inf
1700016C15Rik_NM_027077	12	2	7	6	5	0	3.66667	0	0	3	2	1.25	0.326569	0.781367	1.55254	0.0731728	0.249396	2.48543
1700016D06Rik_NM_024271	506	519	512.5	298	216	186	233.333	611	255	302	254	355.5	0.0449224	0.303253	-0.607457	0.108777	0.322645	0.527702
1700016K19Rik_NM_198637	192	111	151.5	690	1472	1514	1225.33	617	609	1085	1227	884.5	0.243958	0.70219	0.47024	3.1384e-15	4.90055e-13	-2.54554
1700016L21Rik_NR_040460	0	0	0	0	0	0	0	0	0	0	0	0	NA	NA	0	NA	NA	0
1700016M24Rik_NM_001177437	0	2	1	0	0	0	0	0	0	0	0	0	NA	NA	0	0.165373	0.410415	inf
1700017B05Rik_NM_028820	51	73	62	44	111	220	125	13	70	86	145	78.5	0.134815	0.529135	0.671164	0.398349	0.668459	-0.340424
1700017D01Rik_NM_027058	0	0	0	0	0	0	0	0	0	0	0	0	NA	NA	0	NA	NA	0
1700017G19Rik_NR_040445	9	0	4.5	0	2	0	0.666667	4	0	0	4	2	0.809919	1	-1.58496	0.23003	0.49847	1.16993
1700017J07Rik_NR_040326	0	0	0	0	0	0	0	0	2	3	2	1.75	1	1	inf	1	1	-inf
1700017N19Rik_NM_001081246	0	7	3.5	0	2	4	2	0	0	5	5	2.5	1	1	-0.321928	0.405535	0.675892	0.485427
1700018A04Rik_NR_029439	6	2	4	0	0	0	0	0	0	0	0	0	NA	NA	0	0.0398657	0.162949	inf
1700018B08Rik_NM_029597	0	0	0	13	0	0	4.33333	4	0	0	0	1	0.197962	0.640814	2.11548	1	1	-inf
1700018B24Rik_NR_003617	0	4	2	0	5	4	3	0	8	3	0	2.75	0.865513	1	0.125531	0.653384	0.862107	-0.459432
1700018F24Rik_NM_027069	0	0	0	0	5	0	1.66667	0	0	3	2	1.25	0.463977	0.857626	0.415037	1	1	-inf
1700018L02Rik_NR_028360	11	4	7.5	32	19	14	21.6667	26	32	16	30	26	0.5691	0.911211	-0.263034	0.0268148	0.122505	-1.79355
1700018L24Rik_NM_029326	0	50	25	25	13	8	15.3333	17	10	7	14	12	0.695433	0.963149	0.353637	0.140993	0.377995	1.05889
1700019A02Rik_NM_027070	0	4	2	0	3	2	1.66667	4	0	5	0	2.25	1	1	-0.432959	0.504622	0.750961	-0.169925
1700019B03Rik_NM_029598	0	0	0	6	0	0	2	0	0	0	0	0	0.585438	0.913334	-inf	NA	NA	0
1700019B21Rik_NR_045442	0	4	2	6	0	0	2	8	0	0	0	2	0.775041	0.985866	0	0.469229	0.723875	0
1700019B21Rik_NR_045443	0	0	0	0	0	0	0	4	0	0	0	1	1	1	inf	1	1	-inf
1700019D03Rik_NM_144953	0	0	0	6	5	2	4.33333	4	0	3	2	2.25	0.464972	0.857954	0.945552	1	1	-inf
1700019E08Rik_NR_040497	3	0	1.5	0	0	0	0	0	0	0	0	0	NA	NA	0	0.433731	0.693959	inf
1700019E19Rik_NM_001199843	17	30	23.5	44	40	8	30.6667	13	13	19	18	15.75	0.152568	0.5646	0.96132	0.380605	0.650168	0.577309
1700019E19Rik_NM_029601	28	10	19	38	29	16	27.6667	13	16	3	18	12.5	0.107836	0.481565	1.14622	0.392601	0.66259	0.604071
1700019G17Rik_NM_001145895	12	15	13.5	19	26	61	35.3333	0	21	40	63	31	0.851501	1	0.188762	0.0883826	0.282156	-1.19931
1700019G17Rik_NM_029331	7	15	11	32	47	60	46.3333	4	34	54	55	36.75	0.607016	0.926102	0.334306	0.0110365	0.0639408	-1.74024
1700019G24Rik_NR_040255	36	12	24	51	137	31	73	22	29	20	21	23	0.000976591	0.0215072	1.66626	0.917699	1	0.0614005
1700019L03Rik_NM_025619	0	2	1	13	19	27	19.6667	22	16	17	25	20	0.899906	1	-0.0242475	0.000733457	0.00772141	-4.32193
1700019M22Rik_NM_027076	3	2	2.5	0	2	0	0.666667	0	0	0	0	0	0.461914	0.855885	-inf	0.29301	0.571897	inf
1700019N12Rik_NM_001039494	0	13	6.5	0	0	4	1.33333	0	5	0	11	4	0.438143	0.855885	-1.58496	0.439274	0.699844	0.70044
1700019O17Rik_NM_027966	28	28	28	0	16	4	6.66667	4	11	3	2	5	0.711217	0.97075	0.415037	0.00278329	0.0221448	2.48543
1700020A23Rik_NM_029375	0	0	0	0	0	0	0	0	0	3	0	0.75	1	1	inf	1	1	-inf
1700020C07Rik_NM_029370	0	0	0	0	3	0	1	0	0	0	0	0	0.728751	0.972982	-inf	NA	NA	0
1700020D05Rik_NM_023781	335	554	444.5	120	320	106	182	302	715	417	66	375	0.00150526	0.0299554	-1.04295	0.566719	0.79698	0.245293
1700020I14Rik_NR_015473	66	54	60	44	77	34	51.6667	65	54	67	57	60.75	0.477367	0.86204	-0.233651	0.953466	1	-0.0179219
1700020I14Rik_NR_027832	42	58	50	76	72	40	62.6667	48	67	28	59	50.5	0.604435	0.924689	0.311415	0.965006	1	-0.0143553
1700020L24Rik_NM_025492	0	0	0	0	0	0	0	4	0	0	5	2.25	1	1	inf	1	1	-inf
1700020M21Rik_NR_040742	4	6	5	0	0	0	0	4	0	3	2	2.25	1	1	inf	0.225982	0.493013	1.152
1700020N01Rik_NR_027968	0	0	0	0	0	2	0.666667	0	0	0	0	0	0.46037	0.855885	-inf	NA	NA	0
1700020N18Rik_NR_026924	0	0	0	0	0	0	0	0	5	5	0	2.5	0.458927	0.855885	inf	1	1	-inf
1700020O03Rik_NM_027405	68	80	74	57	74	51	60.6667	65	64	44	62	58.75	0.936667	1	0.0463152	0.473314	0.726542	0.332936
1700021C14Rik_NM_029801	57	45	51	95	79	99	91	87	10	52	86	58.75	0.194521	0.637122	0.631278	0.655015	0.863127	-0.204092
1700021F05Rik_NM_026411	30	46	38	108	124	172	134.667	57	105	154	139	113.75	0.689429	0.961591	0.243526	0.000216858	0.00285985	-1.5818
1700021K19Rik_NM_001200038	60	74	67	82	58	96	78.6667	65	83	127	168	110.75	0.144672	0.549255	-0.493482	0.0645004	0.228252	-0.725074
1700021K19Rik_NM_172615	63	44	53.5	63	80	95	79.3333	130	80	135	153	124.5	0.0623865	0.366635	-0.650147	0.00251647	0.0204027	-1.21853
1700022A22Rik_NR_045509	3	2	2.5	0	2	0	0.666667	0	0	0	0	0	0.461914	0.855885	-inf	0.29301	0.571897	inf
1700022E09Rik_NR_040568	0	0	0	0	0	2	0.666667	0	0	0	0	0	0.46037	0.855885	-inf	NA	NA	0
1700022I11Rik_NM_026088	16	9	12.5	0	0	0	0	0	0	3	0	0.75	1	1	inf	0.00479758	0.0339216	4.05889
1700022P22Rik_NM_029336	4	0	2	6	0	0	2	0	0	0	2	0.5	0.310522	0.76549	2	0.196234	0.45562	2
1700023A16Rik_NM_027059	4	0	2	6	0	4	3.33333	0	0	0	0	0	0.0505084	0.325161	-inf	0.316587	0.588966	inf
1700023E05Rik_NM_027970	1049	1999	1524	367	1482	336	728.333	1034	2609	1616	148	1351.75	0.00265656	0.0458099	-0.892158	0.758826	0.933774	0.173035
1700023F02Rik_NR_038039	3	2	2.5	6	3	0	3	0	2	0	0	0.5	0.199678	0.642503	2.58496	0.165209	0.410415	2.32193
1700023L04Rik_NR_040263	0	0	0	0	8	6	4.66667	4	0	0	0	1	0.209932	0.658065	2.22239	1	1	-inf
1700023L04Rik_NR_040264	3	0	1.5	0	12	4	5.33333	0	5	3	7	3.75	0.679928	0.958519	0.508147	1	1	-1.32193
1700024B18Rik_NR_045479	4	0	2	0	0	0	0	0	0	0	0	0	NA	NA	0	0.316587	0.588966	inf
1700024F13Rik_NR_045363	0	6	3	0	0	0	0	0	0	0	0	0	NA	NA	0	0.128483	0.358056	inf
1700024P03Rik_NR_040508	0	0	0	0	0	0	0	0	5	0	0	1.25	1	1	inf	1	1	-inf
1700024P16Rik_NM_001162980	0	8	4	0	2	0	0.666667	0	0	0	0	0	0.461914	0.855885	-inf	0.0394292	0.16206	inf
1700025E21Rik_NM_029373	0	0	0	0	3	0	1	0	0	0	0	0	0.728751	0.972982	-inf	NA	NA	0
1700025F22Rik_NM_027074	0	0	0	0	0	0	0	0	0	5	2	1.75	1	1	inf	1	1	-inf
1700025G04Rik_NM_197990	378	328	353	241	238	270	249.667	209	148	160	208	181.25	0.296265	0.755093	0.462022	0.00446352	0.0322116	0.961687
1700025K23Rik_NM_183254	57	44	50.5	139	177	237	184.333	113	111	137	166	131.75	0.279368	0.738429	0.484514	0.000569788	0.00630265	-1.38345
1700025M24Rik_NR_040687	0	0	0	0	0	0	0	0	0	0	2	0.5	1	1	inf	1	1	-inf
1700025M24Rik_NR_040689	0	0	0	0	0	0	0	0	2	0	2	1	1	1	inf	1	1	-inf
1700025N23Rik_NR_040523	38	41	39.5	19	29	16	21.3333	30	8	30	43	27.75	0.45343	0.855885	-0.379378	0.352562	0.622721	0.509365
1700026D08Rik_NM_029335	17	0	8.5	44	40	19	34.3333	43	24	18	35	30	0.848589	1	0.194647	0.0177832	0.0909222	-1.81943
1700026D11Rik_NR_028286	4	2	3	0	2	0	0.666667	0	0	0	2	0.5	0.111201	0.482947	0.415037	0.143571	0.382096	2.58496
1700026J04Rik_NM_027967	6	17	11.5	6	8	8	7.33333	35	11	20	2	17	0.128173	0.515738	-1.21299	0.568704	0.798112	-0.563901
1700026L06Rik_NM_027283	1858	3283	2570.5	703	2411	511	1208.33	1717	4262	2353	380	2178	0.00374595	0.0581488	-0.849985	0.599411	0.822015	0.239045
1700027A15Rik_NR_038001	0	0	0	0	0	2	0.666667	0	0	0	0	0	0.46037	0.855885	-inf	NA	NA	0
1700027A15Rik_NR_038002	0	0	0	0	0	2	0.666667	0	0	0	0	0	0.46037	0.855885	-inf	NA	NA	0
1700027A23Rik_NM_001200028	0	2	1	44	91	62	65.6667	26	27	35	92	45	0.311999	0.76694	0.545236	1.6919e-08	7.5312e-07	-5.49185
1700027A23Rik_NM_029604	0	6	3	57	71	66	64.6667	53	45	59	100	64.25	0.857429	1	0.00932579	9.30557e-10	5.31898e-08	-4.42066
1700027D21Rik_NM_029661	0	0	0	0	2	0	0.666667	0	0	5	0	1.25	0.738506	0.975765	-0.906891	1	1	-inf
1700027F09Rik_NR_040681	0	2	1	0	0	8	2.66667	4	0	0	0	1	0.306333	0.763881	1.41504	0.421731	0.689632	0
1700027H10Rik_NR_040594	0	0	0	0	0	0	0	0	0	0	0	0	NA	NA	0	NA	NA	0
1700027I24Rik_NR_040741	4	4	4	0	2	0	0.666667	0	0	5	0	1.25	0.738506	0.975765	-0.906891	0.178433	0.429064	1.67807
1700027J07Rik_NR_040581	0	0	0	0	0	0	0	0	0	0	0	0	NA	NA	0	NA	NA	0
1700027L20Rik_NM_027084	46	38	42	38	5	31	24.6667	0	5	3	2	2.5	0.000316601	0.00901292	3.30256	1.06476e-06	3.05995e-05	4.07039
1700028I16Rik_NR_038042	0	0	0	0	0	2	0.666667	0	0	0	0	0	0.46037	0.855885	-inf	NA	NA	0
1700028J19Rik_NR_029436	71	122	96.5	25	58	25	36	39	45	14	18	29	0.664698	0.952103	0.311944	0.000263317	0.00335993	1.73448
1700028K03Rik_NM_175241	22	47	34.5	63	14	28	35	39	19	23	34	28.75	0.700456	0.965018	0.283793	0.637402	0.849667	0.263034
1700028K03Rik_NM_182745	0	2	1	0	0	0	0	0	0	0	2	0.5	1	1	inf	0.218846	0.484107	1
1700028P14Rik_NM_026188	49	26	37.5	95	111	22	76	87	48	20	45	50	0.231736	0.687334	0.604071	0.413361	0.682692	-0.415037
1700028P15Rik_NR_040509	0	0	0	0	0	0	0	4	0	0	0	1	1	1	inf	1	1	-inf
1700029F09Rik_NM_029368	178	194	186	146	98	100	114.667	87	77	51	87	75.5	0.190799	0.631003	0.602898	0.000644955	0.00696391	1.30075
1700029F12Rik_NM_001080777	3	0	1.5	0	0	0	0	13	0	0	4	4.25	0.113248	0.48733	inf	1	1	-1.5025
1700029F12Rik_NM_025585	11	10	10.5	6	13	4	7.66667	9	0	12	11	8	0.959088	1	-0.0614005	0.567553	0.797332	0.392317
1700029G01Rik_NM_001162533	11	7	9	0	0	4	1.33333	0	2	5	7	3.5	0.595987	0.920276	-1.39232	0.194612	0.454413	1.36257
1700029G01Rik_NM_025856	7	12	9.5	6	3	10	6.33333	4	0	0	2	1.5	0.159815	0.57842	2.078	0.0404623	0.164585	2.66297
1700029I01Rik_NR_040355	57	88	72.5	165	185	205	185	205	137	143	209	173.5	1	1	0.0925896	0.000710673	0.007532	-1.25888
1700029I15Rik_NM_183112	211	373	292	38	265	60	121	156	504	206	29	223.75	0.00869986	0.105478	-0.886881	0.327587	0.599972	0.384081
1700029J03Rik_NR_040494	0	0	0	0	0	0	0	0	0	0	0	0	NA	NA	0	NA	NA	0
1700029J07Rik_NM_001033148	44	95	69.5	114	149	77	113.333	179	86	149	142	139	0.307769	0.764536	-0.294513	0.00898489	0.0547939	-1
1700029J11Rik_NM_029608	0	0	0	0	0	0	0	0	0	0	2	0.5	1	1	inf	1	1	-inf
1700029M20Rik_NR_015613	0	0	0	0	0	0	0	4	0	0	0	1	1	1	inf	1	1	-inf
1700029M20Rik_NR_027909	0	0	0	0	5	0	1.66667	4	0	0	0	1	0.430055	0.855885	0.736966	1	1	-inf
1700029N11Rik_NR_045489	0	0	0	0	0	0	0	4	0	0	0	1	1	1	inf	1	1	-inf
1700029P11Rik_NM_025503	0	12	6	0	0	0	0	0	0	0	0	0	NA	NA	0	0.0133676	0.0737271	inf
1700030C10Rik_NR_015521	506	915	710.5	355	646	258	419.667	445	1011	687	160	575.75	0.10196	0.469958	-0.456199	0.430326	0.693959	0.303392
1700030F18Rik_NM_028180	0	0	0	0	2	0	0.666667	0	0	0	2	0.5	0.111201	0.482947	0.415037	1	1	-inf
1700030J22Rik_NM_027103	6	18	12	57	67	45	56.3333	21	16	28	36	25.25	0.0329974	0.252609	1.15771	0.163846	0.410415	-1.07325
1700030K09Rik_NM_028170	105	113	109	108	67	57	77.3333	87	43	37	52	54.75	0.33472	0.78992	0.498231	0.0201862	0.100036	0.993397
1700030L20Rik_NR_040592	9	4	6.5	13	8	8	9.66667	39	2	10	12	15.75	0.356011	0.808255	-0.704261	0.241314	0.511922	-1.27684
1700030N03Rik_NR_045304	0	0	0	0	0	0	0	9	0	0	0	2.25	1	1	inf	1	1	-inf
1700031A10Rik_NR_045439	4	0	2	0	0	0	0	9	0	0	2	2.75	0.662819	0.951376	inf	0.559248	0.791552	-0.459432
1700031F05Rik_NM_028496	3	2	2.5	0	2	0	0.666667	4	2	0	4	2.5	0.755713	0.981979	-1.90689	0.487387	0.737872	0
1700031M16Rik_NR_015496	11	0	5.5	0	2	0	0.666667	0	2	3	0	1.25	0.741272	0.976449	-0.906891	0.114351	0.333616	2.1375
1700034E13Rik_NM_030097	112	135	123.5	57	76	71	68	74	83	45	49	62.75	0.952351	1	0.115919	0.0181222	0.0922553	0.976824
1700034F02Rik_NM_001163521	3	0	1.5	0	5	2	2.33333	0	0	0	4	1	0.343206	0.797187	1.22239	0.376973	0.647626	0.584963
1700034F02Rik_NM_028504	0	4	2	0	0	0	0	4	2	9	6	5.25	0.0378685	0.274155	inf	0.745552	0.925135	-1.39232
1700034G24Rik_NR_045396	33	12	22.5	6	0	0	2	4	0	0	2	1.5	0.52468	0.88763	0.415037	0.000326893	0.00401042	3.90689
1700034G24Rik_NR_045397	0	0	0	0	0	2	0.666667	0	0	0	0	0	0.46037	0.855885	-inf	NA	NA	0
1700034H14Rik_NM_025969	1579	1229	1404	1520	1116	887	1174.33	1523	1025	982	914	1111	0.975412	1	0.0799832	0.309903	0.588966	0.337684
1700034H15Rik_NR_030669	418	391	404.5	171	111	114	132	345	126	114	160	186.25	0.11129	0.482947	-0.496702	0.000758282	0.00792306	1.1189
1700034I23Rik_NR_045380	11	2	6.5	6	2	2	3.33333	0	2	5	2	2.25	0.606085	0.92583	0.567041	0.189688	0.446816	1.53051
1700034J05Rik_NM_001164236	0	0	0	0	0	0	0	0	0	0	0	0	NA	NA	0	NA	NA	0
1700034J05Rik_NM_028509	0	0	0	0	0	0	0	0	0	0	0	0	NA	NA	0	NA	NA	0
1700034K08Rik_NR_040756	0	2	1	0	0	0	0	4	0	0	0	1	1	1	inf	0.421731	0.689632	0
1700034O15Rik_NM_029671	0	0	0	0	3	0	1	0	0	0	2	0.5	0.099323	0.463668	1	1	1	-inf
1700037C18Rik_NM_028484	0	0	0	6	10	12	9.33333	0	0	10	9	4.75	0.359852	0.812376	0.974465	0.331372	0.604045	-inf
1700037H04Rik_NM_026091	203	233	218	532	444	509	495	122	188	181	297	197	0.000264914	0.00776075	1.32923	0.750923	0.928639	0.146133
1700039E15Rik_NM_001033176	0	0	0	0	0	0	0	0	0	0	0	0	NA	NA	0	NA	NA	0
1700039E22Rik_NR_045315	0	0	0	0	3	0	1	0	2	0	0	0.5	0.102492	0.470001	1	1	1	-inf
1700040I03Rik_NM_001163427	53	25	39	76	62	55	64.3333	52	43	37	67	49.75	0.516877	0.883025	0.37087	0.486073	0.736874	-0.351222
1700040I03Rik_NM_028505	65	24	44.5	114	52	70	78.6667	109	56	49	78	73	0.99105	1	0.107856	0.112444	0.330022	-0.714091
1700040I03Rik_NR_028081	48	20	34	95	72	64	77	69	72	56	65	65.5	0.73605	0.975711	0.233364	0.0478233	0.186301	-0.94596
1700040L02Rik_NM_028491	14	11	12.5	38	118	57	71	73	27	35	83	54.5	0.494851	0.870924	0.381563	0.000453003	0.00526723	-2.12433
1700040N02Rik_NR_040610	3	33	18	13	5	29	15.6667	31	11	37	47	31.5	0.0793609	0.41699	-1.00765	0.234672	0.503151	-0.807355
1700041M19Rik_NR_040573	0	4	2	0	0	0	0	0	0	0	0	0	NA	NA	0	0.317573	0.588966	inf
1700042B14Rik_NM_001081671	16	16	16	0	11	12	7.66667	17	13	7	2	9.75	0.691814	0.962171	-0.346803	0.360473	0.630803	0.714598
1700042G07Rik_NM_001099295	6	0	3	0	11	0	3.66667	0	5	3	0	2	0.534749	0.891992	0.874469	0.392993	0.66294	0.584963
1700042G15Rik_NR_038178	0	2	1	0	0	0	0	4	2	3	2	2.75	0.415575	0.850496	inf	0.682959	0.882426	-1.45943
1700042G15Rik_NR_038179	0	0	0	0	2	0	0.666667	13	2	0	0	3.75	0.340731	0.79529	-2.49185	0.909951	1	-inf
1700042O10Rik_NR_045178	0	0	0	0	0	2	0.666667	4	0	0	2	1.5	0.761168	0.981979	-1.16993	1	1	-inf
1700045I19Rik_NR_003640	13	6	9.5	32	63	14	36.3333	4	2	16	16	9.5	0.00453996	0.0669277	1.93529	0.869332	1	0
1700047G03Rik_NR_040447	12	5	8.5	32	2	0	11.3333	4	27	0	7	9.5	0.78315	0.990098	0.254573	1	1	-0.160465
1700047I17Rik2_NM_001100116	415	453	434	532	426	377	445	511	464	471	692	534.5	0.283577	0.743824	-0.264385	0.271162	0.547021	-0.300495
1700047L14Rik_NR_040691	0	0	0	0	0	0	0	0	0	0	0	0	NA	NA	0	NA	NA	0
1700047M11Rik_NR_015458	43	55	49	108	28	65	67	118	159	152	208	159.25	0.00072094	0.0171587	-1.24906	1.54369e-05	0.000308371	-1.70044
1700048O20Rik_NR_033553	391	674	532.5	171	534	141	282	363	675	410	92	385	0.119187	0.496775	-0.449163	0.18562	0.440245	0.467923
1700049E15Rik_NR_033636	0	0	0	0	3	0	1	0	0	0	2	0.5	0.099323	0.463668	1	1	1	-inf
1700049G17Rik_NM_028538	62	42	52	76	57	74	69	52	62	32	64	52.5	0.483001	0.864008	0.394279	0.965903	1	-0.0138058
1700049L16Rik_NR_003644	30	31	30.5	0	2	8	3.33333	9	5	3	2	4.75	0.778911	0.987763	-0.510962	0.00133079	0.0123094	2.68281
1700052K11Rik_NR_027956	22	23	22.5	25	29	35	29.6667	22	24	23	27	24	0.687429	0.961558	0.305808	0.945408	1	-0.0931094
1700052N19Rik_NM_024261	85	100	92.5	120	143	105	122.667	122	97	116	118	113.25	0.963281	1	0.115232	0.414554	0.683853	-0.291986
1700054A03Rik_NR_045320	0	0	0	0	0	0	0	0	0	0	0	0	NA	NA	0	NA	NA	0
1700054N08Rik_NM_028536	192	268	230	114	210	140	154.667	166	282	218	128	198.5	0.221073	0.673872	-0.359977	0.632616	0.846057	0.212495
1700055N04Rik_NM_028545	0	0	0	0	0	0	0	0	0	0	0	0	NA	NA	0	NA	NA	0
1700056E22Rik_NM_028516	0	0	0	0	0	0	0	0	5	11	9	6.25	0.0169929	0.166743	inf	0.0978607	0.301469	-inf
1700057G04Rik_NM_001033184	0	0	0	0	0	0	0	0	0	0	2	0.5	1	1	inf	1	1	-inf
1700057H15Rik_NR_040774	0	0	0	0	0	0	0	4	2	0	4	2.5	1	1	inf	1	1	-inf
1700057K13Rik_NM_028540	9	4	6.5	0	2	0	0.666667	0	2	0	0	0.5	0.114876	0.487634	0.415037	0.0368034	0.154215	3.70044
1700058G18Rik_NR_028107	0	0	0	0	2	0	0.666667	0	0	0	2	0.5	0.111201	0.482947	0.415037	1	1	-inf
1700060C20Rik_NR_036606	4	0	2	0	0	0	0	0	2	3	0	1.25	1	1	inf	0.372234	0.643456	0.678072
1700061G19Rik_NM_030141	3	12	7.5	0	0	0	0	0	0	5	2	1.75	1	1	inf	0.0897714	0.285143	2.09954
1700061I17Rik_NR_038029	0	0	0	0	0	0	0	4	0	3	0	1.75	1	1	inf	1	1	-inf
1700061J05Rik_NM_001163612	0	6	3	0	0	0	0	0	2	0	0	0.5	1	1	inf	0.138514	0.37399	2.58496
1700061J05Rik_NM_028522	0	0	0	6	0	2	2.66667	0	0	0	0	0	0.0759004	0.406512	-inf	NA	NA	0
1700063A18Rik_NR_040467	0	0	0	0	0	0	0	0	2	0	4	1.5	1	1	inf	1	1	-inf
1700063D05Rik_NR_040392	19	25	22	19	8	10	12.3333	22	2	10	9	10.75	0.865693	1	0.198226	0.16878	0.415684	1.03317
1700063O14Rik_NR_045383	0	2	1	0	0	0	0	0	0	0	0	0	NA	NA	0	0.165373	0.410415	inf
1700064M15Rik_NR_045288	0	0	0	25	25	2	17.3333	4	8	5	2	4.75	0.0402783	0.28417	1.86755	0.220738	0.485786	-inf
1700065D16Rik_NM_028533	1161	2113	1637	526	1564	348	812.667	952	2822	1671	230	1418.75	0.00596777	0.0808344	-0.803885	0.676133	0.877789	0.206434
1700065J11Rik_NR_040526	0	2	1	0	0	0	0	0	0	0	0	0	NA	NA	0	0.165373	0.410415	inf
1700065J18Rik_NR_040468	3	0	1.5	0	0	0	0	0	0	0	0	0	NA	NA	0	0.433731	0.693959	inf
1700065O20Rik_NR_045386	3	0	1.5	6	0	0	2	0	0	0	0	0	0.585438	0.913334	-inf	0.433731	0.693959	inf
1700066B17Rik_NR_040465	0	0	0	0	0	0	0	0	0	0	2	0.5	1	1	inf	1	1	-inf
1700066M21Rik_NM_028546	238	253	245.5	241	178	239	219.333	362	275	266	229	283	0.19369	0.635841	-0.367677	0.458282	0.71562	-0.205079
1700066O22Rik_NR_015541	0	2	1	0	3	6	3	0	8	0	0	2	0.644604	0.943484	0.584963	0.604689	0.826159	-1
1700067G17Rik_NR_040471	0	0	0	0	0	0	0	0	0	0	0	0	NA	NA	0	NA	NA	0
1700067K01Rik_NM_183097	0	0	0	0	3	0	1	0	0	0	0	0	0.728751	0.972982	-inf	NA	NA	0
1700069L16Rik_NR_033216	0	0	0	0	0	0	0	0	0	3	0	0.75	1	1	inf	1	1	-inf
1700071K01Rik_NM_001033765	0	2	1	0	0	0	0	0	0	0	2	0.5	1	1	inf	0.218846	0.484107	1
1700071M16Rik_NR_045444	7	0	3.5	0	0	2	0.666667	4	2	0	2	2	0.813641	1	-1.58496	0.351147	0.621395	0.807355
1700071M16Rik_NR_045445	3	0	1.5	0	0	0	0	0	2	0	0	0.5	1	1	inf	0.219559	0.484107	1.58496
1700072E05Rik_NM_028554	0	0	0	0	0	0	0	0	0	0	0	0	NA	NA	0	NA	NA	0
1700073E17Rik_NR_003625	3	2	2.5	0	5	0	1.66667	0	5	0	4	2.25	1	1	-0.432959	0.462486	0.718839	0.152003
1700074H08Rik_NR_045296	0	0	0	0	0	0	0	0	0	3	0	0.75	1	1	inf	1	1	-inf
1700074P13Rik_NM_028550	0	0	0	0	3	0	1	0	2	0	0	0.5	0.102492	0.470001	1	1	1	-inf
1700080O16Rik_NM_028851	0	0	0	0	0	0	0	0	0	0	0	0	NA	NA	0	NA	NA	0
1700081H04Rik_NR_040693	0	4	2	0	0	0	0	0	0	0	0	0	NA	NA	0	0.317573	0.588966	inf
1700081L11Rik_NM_001081045	307	373	340	304	279	291	291.333	388	191	247	305	282.75	0.891899	1	0.0431438	0.465371	0.720828	0.266008
1700084C01Rik_NM_001033185	114	91	102.5	456	497	1302	751.667	318	336	763	933	587.5	0.424287	0.85557	0.355504	6.22168e-14	7.59588e-12	-2.51896
1700084E18Rik_NR_028299	17	15	16	25	18	21	21.3333	39	13	23	18	23.25	0.746721	0.977831	-0.124121	0.483664	0.734861	-0.539159
1700085B03Rik_NR_038127	7	5	6	6	0	2	2.66667	0	0	0	2	0.5	0.239333	0.694911	2.41504	0.0465651	0.182501	3.58496
1700085B03Rik_NR_038128	0	0	0	0	0	0	0	0	2	5	0	1.75	1	1	inf	1	1	-inf
1700085B03Rik_NR_038129	0	10	5	0	0	0	0	0	0	0	0	0	NA	NA	0	0.0226736	0.108682	inf
1700086L19Rik_NR_030733	13	6	9.5	13	2	12	9	8	10	9	9	9	1	1	0	0.821602	0.973541	0.0780025
1700086L19Rik_NR_030734	4	5	4.5	6	16	15	12.3333	4	0	0	11	3.75	0.111645	0.483962	1.7176	0.623996	0.839539	0.263034
1700086L19Rik_NR_030735	16	9	12.5	0	8	6	4.66667	9	5	0	13	6.75	0.631191	0.93741	-0.532495	0.314205	0.588966	0.888969
1700086O06Rik_NR_015475	62	65	63.5	32	19	12	21	18	29	7	25	19.75	1	1	0.0885367	0.00205592	0.0173047	1.6849
1700086O06Rik_NR_027903	87	68	77.5	32	24	24	26.6667	56	40	14	18	32	0.545152	0.898095	-0.263034	0.00882746	0.0540567	1.27612
1700086O06Rik_NR_027904	81	64	72.5	32	29	21	27.3333	30	27	16	29	25.5	0.978596	1	0.100164	0.00304374	0.0238029	1.50748
1700088E04Rik_NM_138581	80	33	56.5	222	189	173	194.667	113	100	105	171	122.25	0.113593	0.487634	0.671171	0.00541032	0.0372385	-1.11351
1700090G07Rik_NM_030104	205	297	251	51	102	51	68	60	78	58	57	63.25	0.991801	1	0.104469	1.02487e-07	3.89359e-06	1.98855
1700093K21Rik_NM_001110133	0	0	0	0	0	0	0	0	5	0	4	2.25	1	1	inf	1	1	-inf
1700093K21Rik_NM_026105	0	0	0	6	3	2	3.66667	0	0	0	0	0	0.0397662	0.281583	-inf	NA	NA	0
1700094D03Rik_NM_028567	731	492	611.5	1767	2027	1085	1626.33	1433	1310	1151	1579	1368.25	0.637018	0.939972	0.249291	5.65355e-05	0.000928111	-1.16191
1700094J05Rik_NR_040580	0	0	0	0	0	2	0.666667	0	2	0	2	1	0.482526	0.864008	-0.584963	1	1	-inf
1700095A21Rik_NR_045468	3	5	4	19	5	8	10.6667	0	5	9	13	6.75	0.511437	0.881678	0.66015	0.834773	0.982258	-0.754888
1700095B10Rik_NR_040675	0	4	2	0	0	0	0	0	0	0	0	0	NA	NA	0	0.317573	0.588966	inf
1700095B22Rik_NR_040759	7	2	4.5	0	3	4	2.33333	0	0	18	0	4.5	0.589398	0.915662	-0.947533	0.752352	0.929409	0
1700096K18Rik_NR_027388	57	27	42	76	47	52	58.3333	39	32	41	27	34.75	0.16431	0.587431	0.747308	0.596736	0.819957	0.273376
1700097N02Rik_NR_045287	7	0	3.5	25	19	4	16	4	0	18	9	7.75	0.23472	0.691017	1.0458	0.545531	0.782326	-1.14684
1700101E01Rik_NM_001085514	0	0	0	0	0	0	0	0	0	0	0	0	NA	NA	0	NA	NA	0
1700101I11Rik_NR_045270	3	4	3.5	0	8	12	6.66667	9	8	0	0	4.25	0.564154	0.908778	0.649503	0.86682	1	-0.280108
1700101O22Rik_NR_045045	0	0	0	6	0	0	2	0	0	0	0	0	0.585438	0.913334	-inf	NA	NA	0
1700102H20Rik_NR_045302	7	0	3.5	6	0	2	2.66667	4	0	5	0	2.25	0.723488	0.972982	0.245112	0.378074	0.647798	0.63743
1700102H20Rik_NR_045303	0	4	2	13	5	2	6.66667	9	5	0	2	4	0.519203	0.884674	0.736966	1	1	-1
1700102P08Rik_NM_053216	7	47	27	0	5	29	11.3333	9	2	19	27	14.25	0.633091	0.938368	-0.33039	0.173978	0.423128	0.921997
1700106J16Rik_NM_028859	0	0	0	0	0	0	0	0	0	0	9	2.25	1	1	inf	1	1	-inf
1700106N22Rik_NM_028576	79	100	89.5	101	94	206	133.667	100	85	191	204	145	0.576563	0.913334	-0.117413	0.0557386	0.206302	-0.696093
1700108F19Rik_NR_015485	0	0	0	0	0	0	0	0	2	0	7	2.25	1	1	inf	1	1	-inf
1700108J01Rik_NR_015532	3	2	2.5	0	3	0	1	0	0	3	0	0.75	0.378628	0.829155	0.415037	0.202304	0.465197	1.73697
1700108M19Rik_NM_001177877	0	6	3	0	0	8	2.66667	4	0	0	0	1	0.306333	0.763881	1.41504	0.205584	0.468308	1.58496
1700108M19Rik_NM_027699	0	0	0	13	2	0	5	0	0	0	0	0	0.0170712	0.167156	-inf	NA	NA	0
1700109F18Rik_NR_027899	0	0	0	0	0	4	1.33333	0	0	0	0	0	0.762735	0.981979	-inf	NA	NA	0
1700109G14Rik_NR_033788	0	0	0	0	0	0	0	0	0	0	0	0	NA	NA	0	NA	NA	0
1700109H08Rik_NM_029843	130	95	112.5	95	112	157	121.333	213	105	149	138	151.25	0.278652	0.73763	-0.317959	0.216113	0.481378	-0.42701
1700110C19Rik_NR_045461	0	0	0	0	0	2	0.666667	0	2	0	0	0.5	0.114197	0.487634	0.415037	1	1	-inf
1700110I01Rik_NR_038059	153	182	167.5	51	47	39	45.6667	61	42	33	45	45.25	0.893555	1	0.0132237	3.72354e-06	9.14522e-05	1.88817
1700110K17Rik_NR_040728	0	0	0	0	0	0	0	0	0	0	2	0.5	1	1	inf	1	1	-inf
1700110M21Rik_NM_029680	0	2	1	0	0	4	1.33333	0	0	0	0	0	0.762735	0.981979	-inf	0.165373	0.410415	inf
1700111N16Rik_NR_033213	7	2	4.5	0	5	15	6.66667	4	0	7	0	2.75	0.320393	0.776236	1.27753	0.347888	0.619074	0.710493
1700112E06Rik_NM_028275	0	4	2	19	0	2	7	9	2	5	0	4	0.484615	0.86475	0.807355	1	1	-1
1700112H15Rik_NR_040472	0	2	1	0	0	2	0.666667	0	0	3	0	0.75	0.41526	0.850496	-0.169925	0.378532	0.647889	0.415037
1700113H08Rik_NM_029685	0	0	0	0	0	0	0	4	2	0	4	2.5	1	1	inf	1	1	-inf
1700113I22Rik_NM_026865	204	179	191.5	158	182	119	153	156	147	173	223	174.75	0.44086	0.855885	-0.191761	0.776113	0.946463	0.132052
1700119H24Rik_NR_040536	0	0	0	0	0	0	0	0	0	0	2	0.5	1	1	inf	1	1	-inf
1700120K04Rik_NR_027915	0	4	2	0	3	0	1	4	0	0	0	1	0.532492	0.891168	0	0.339949	0.611088	1
1700121L16Rik_NR_045453	0	2	1	0	0	0	0	0	2	0	0	0.5	1	1	inf	0.234153	0.50264	1
1700121N20Rik_NR_036593	0	0	0	0	0	2	0.666667	0	5	0	0	1.25	0.744715	0.977282	-0.906891	1	1	-inf
1700123I01Rik_NM_001165919	3	2	2.5	0	3	0	1	4	5	0	2	2.75	0.690491	0.961758	-1.45943	0.518583	0.762176	-0.137504
1700123K08Rik_NM_029693	0	0	0	0	0	0	0	0	2	0	0	0.5	1	1	inf	1	1	-inf
1700123L14Rik_NR_003643	4	0	2	0	8	12	6.66667	4	2	7	13	6.5	1	1	0.0365259	0.500206	0.74793	-1.70044
1700123M08Rik_NR_040577	11	0	5.5	19	8	16	14.3333	4	37	7	11	14.75	0.909195	1	-0.0413408	0.182846	0.435677	-1.42321
1700123O12Rik_NR_045185	0	5	2.5	0	0	0	0	0	2	5	2	2.25	1	1	inf	0.461628	0.718259	0.152003
1700123O20Rik_NM_021437	152	123	137.5	76	107	117	100	100	102	105	128	108.75	0.586816	0.91398	-0.121015	0.40432	0.675397	0.338416
1700125G22Rik_NR_040548	0	0	0	0	0	2	0.666667	4	0	0	2	1.5	0.761168	0.981979	-1.16993	1	1	-inf
1700125H20Rik_NM_028589	0	0	0	0	8	0	2.66667	0	8	0	0	2	0.703273	0.966014	0.415037	1	1	-inf
1700128F08Rik_NR_033618	163	105	134	70	38	55	54.3333	96	45	87	54	70.5	0.2848	0.745121	-0.375786	0.0209111	0.102378	0.926538
1700129C05Rik_NM_026461	0	2	1	0	0	0	0	22	5	0	0	6.75	0.0125134	0.136066	inf	0.267865	0.543028	-2.75489
1810006J02Rik_NR_040439	0	2	1	6	0	0	2	0	0	0	0	0	0.585438	0.913334	-inf	0.165373	0.410415	inf
1810006K21Rik_NM_001163431	160	78	119	253	241	299	264.333	131	129	225	295	195	0.325161	0.780349	0.438884	0.0372604	0.155638	-0.712513
1810006K21Rik_NM_026919	119	103	111	272	243	250	255	122	145	227	268	190.5	0.350116	0.803325	0.420706	0.0238469	0.112418	-0.779231
1810007C17Rik_NR_045472	3	0	1.5	0	2	4	2	13	0	3	7	5.75	0.344824	0.79907	-1.52356	0.527064	0.768622	-1.9386
1810007D17Rik_NR_038136	6	0	3	0	8	0	2.66667	4	0	0	0	1	0.302899	0.762467	1.41504	0.20601	0.468585	1.58496
1810007I06Rik_NR_040574	4	6	5	13	0	4	5.66667	4	2	3	7	4	0.64515	0.943605	0.5025	0.633475	0.84673	0.321928
1810008A18Rik_NM_133998	49	51	50	38	81	106	75	43	40	32	99	53.5	0.356852	0.808937	0.487352	0.831511	0.980059	-0.0976108
1810008I18Rik_NR_045301	0	0	0	0	0	0	0	0	2	0	0	0.5	1	1	inf	1	1	-inf
1810009A15Rik_NM_025463	17	20	18.5	127	116	65	102.667	113	45	32	80	67.5	0.20175	0.644464	0.605008	0.000483838	0.0055387	-1.86736
1810009J06Rik_NM_023707	3	6	4.5	0	0	0	0	4	2	0	0	1.5	1	1	inf	0.179697	0.430767	1.58496
1810009N02Rik_NM_026939	3	4	3.5	13	16	19	16	17	19	21	23	20	0.570661	0.911856	-0.321928	0.0138594	0.0756958	-2.51457
1810010H24Rik_NM_001163473	288	159	223.5	557	514	530	533.667	175	166	199	263	200.75	9.75133e-05	0.003398	1.41054	0.725874	0.911032	0.154875
1810011H11Rik_NM_001163616	11	27	19	6	10	10	8.66667	13	21	5	36	18.75	0.13423	0.527787	-1.11334	0.938479	1	0.0191088
1810011O10Rik_NM_026931	12	19	15.5	6	29	25	20	13	24	16	27	20	0.924739	1	0	0.664982	0.870694	-0.367732
1810012K16Rik_NR_045473	0	2	1	0	0	0	0	4	0	0	0	1	1	1	inf	0.421731	0.689632	0
1810012P15Rik_NM_001076681	104	101	102.5	139	128	102	123	122	83	70	89	91	0.377056	0.82792	0.43472	0.722255	0.908508	0.171685
1810013D10Rik_NM_001145433	503	828	665.5	272	673	175	373.333	497	1084	695	141	604.25	0.0200511	0.186459	-0.694681	0.823652	0.97477	0.139293
1810013L24Rik_NM_001081400	527	507	517	450	350	437	412.333	510	340	429	428	426.75	0.674869	0.956487	-0.0495801	0.434891	0.695108	0.276773
1810014B01Rik_NR_015572	73	33	53	38	51	30	39.6667	35	24	17	46	30.5	0.567621	0.910752	0.379118	0.131666	0.362616	0.797183
1810014F10Rik_NM_026928	78	51	64.5	203	175	132	170	221	164	174	179	184.5	0.568814	0.911038	-0.118086	4.91551e-05	0.000824717	-1.51625
1810018F18Rik_NR_038140	7	22	14.5	6	3	2	3.66667	21	0	0	2	5.75	0.650249	0.946295	-0.649093	0.145774	0.385428	1.33442
1810020D17Rik_NM_001177945	514	316	415	773	575	483	610.333	533	322	301	460	404	0.130112	0.519581	0.595242	0.991905	1	0.038756
1810020D17Rik_NM_001177946	530	376	453	773	570	452	598.333	589	368	325	427	427.25	0.2352	0.691499	0.485869	0.882169	1	0.0844306
1810020D17Rik_NM_001177947	478	358	418	716	555	474	581.667	607	300	322	477	426.5	0.284422	0.744682	0.447647	0.852738	0.993386	-0.0290428
1810020D17Rik_NM_183251	512	357	434.5	665	567	416	549.333	489	330	335	458	403	0.285921	0.745906	0.446902	0.818514	0.971955	0.108576
1810020O05Rik_NR_045482	6	0	3	38	36	23	32.3333	30	10	5	18	15.75	0.120551	0.49937	1.03767	0.0444885	0.17644	-2.39232
1810021B22Rik_NR_040417	23	23	23	95	56	94	81.6667	30	32	81	43	46.5	0.0915044	0.448437	0.812517	0.0713004	0.244773	-1.0156
1810022K09Rik_NM_001099674	879	870	874.5	766	544	483	597.667	979	533	397	469	594.5	0.799333	0.994342	0.00766427	0.0798467	0.263748	0.556782
1810024B03Rik_NM_198630	0	0	0	0	0	2	0.666667	0	0	9	2	2.75	0.608331	0.92671	-2.04439	1	1	-inf
1810026B05Rik_NR_037569	383	442	412.5	703	462	389	518	584	342	545	515	496.5	0.926456	1	0.0611584	0.327722	0.600088	-0.2674
1810026J23Rik_NM_178619	331	241	286	253	210	153	205.333	240	182	152	189	190.75	0.977134	1	0.106285	0.096584	0.298891	0.584332
1810027O10Rik_NM_026982	49	33	41	133	140	184	152.333	69	126	131	129	113.75	0.372233	0.823141	0.421365	0.000454821	0.00528086	-1.47217
1810029B16Rik_NM_025465	39	46	42.5	82	40	28	50	78	48	32	40	49.5	0.885534	1	0.0144996	0.647562	0.857898	-0.219966
1810030J14Rik_NM_025470	4	2	3	0	2	0	0.666667	0	0	0	0	0	0.461914	0.855885	-inf	0.128914	0.358056	inf
1810030N24Rik_NM_025471	133	122	127.5	247	212	119	192.667	201	145	119	157	155.5	0.550718	0.899682	0.309192	0.382799	0.652572	-0.286417
1810030O07Rik_NM_175141	295	217	256	475	380	378	411	340	238	243	320	285.25	0.199782	0.642568	0.526912	0.562259	0.793993	-0.156083
1810031K17Rik_NM_026977	472	387	429.5	608	623	694	641.667	511	534	513	762	580	0.879483	1	0.145771	0.121969	0.346574	-0.433395
1810032O08Rik_NR_027819	11	14	12.5	32	16	21	23	13	13	9	16	12.75	0.263904	0.723581	0.851137	0.961863	1	-0.0285692
1810032O08Rik_NR_027820	17	8	12.5	25	24	26	25	26	11	9	18	16	0.373015	0.824074	0.643856	0.725986	0.911105	-0.356144
1810032O08Rik_NR_027821	19	15	17	25	24	17	22	13	24	7	14	14.5	0.431706	0.855885	0.601451	0.694778	0.889461	0.229482
1810033B17Rik_NM_026985	0	0	0	0	0	0	0	0	0	0	0	0	NA	NA	0	NA	NA	0
1810035I16Rik_NR_040641	165	162	163.5	114	121	84	106.333	226	113	89	125	138.25	0.217053	0.668106	-0.378686	0.547768	0.783816	0.242011
1810035L17Rik_NM_026958	73	69	71	89	64	87	80	88	53	49	63	63.25	0.545681	0.898494	0.338935	0.727054	0.911945	0.166754
1810037I17Rik_NM_024461	2480	1935	2207.5	3610	2793	2002	2801.67	2976	2028	1587	2485	2269	0.520012	0.885036	0.304229	0.799916	0.961843	-0.0396432
1810041L15Rik_NM_001163145	673	726	699.5	747	600	1324	890.333	595	587	524	1225	732.75	0.568084	0.910973	0.281025	0.743736	0.923893	-0.066997
1810043G02Rik_NM_026431	36	5	20.5	25	26	31	27.3333	26	26	19	27	24.5	0.891911	1	0.15788	0.729371	0.913802	-0.257158
1810043H04Rik_NM_001110242	1139	749	944	1628	1593	854	1358.33	1140	780	683	988	897.75	0.118843	0.496458	0.597452	0.907889	1	0.0724731
1810044D09Rik_NR_038153	16	5	10.5	32	42	89	54.3333	21	56	83	98	64.5	0.446388	0.855885	-0.247462	7.46829e-06	0.000166072	-2.61891
1810046J19Rik_NM_025559	408	289	348.5	374	401	524	433	371	253	287	615	381.5	0.798831	0.993979	0.182684	0.621307	0.837561	-0.130524
1810046K07Rik_NM_027217	0	2	1	0	3	0	1	0	0	0	0	0	0.728751	0.972982	-inf	0.165373	0.410415	inf
1810048J11Rik_NM_026327	131	105	118	171	224	202	199	162	185	156	177	170	0.710379	0.970507	0.227234	0.119888	0.343419	-0.526748
1810049H13Rik_NM_025560	9	15	12	63	26	16	35	4	13	28	11	14	0.0416378	0.290668	1.32193	0.888428	1	-0.222392
1810053B23Rik_NR_040487	3	0	1.5	0	0	0	0	0	0	0	0	0	NA	NA	0	0.433731	0.693959	inf
1810053B23Rik_NR_040491	0	0	0	0	0	0	0	0	0	0	0	0	NA	NA	0	NA	NA	0
1810055G02Rik_NM_028077	19	20	19.5	57	51	75	61	47	43	52	54	49	0.609966	0.926721	0.316027	0.0204034	0.100775	-1.32931
1810058I24Rik_NR_015608	269	156	212.5	589	508	537	544.667	454	349	360	769	483	0.815694	1	0.17335	0.000152246	0.0021225	-1.18456
1810058I24Rik_NR_027875	275	162	218.5	475	426	513	471.333	498	381	465	715	514.75	0.511316	0.881678	-0.127124	6.93218e-05	0.00109651	-1.23624
1810062G17Rik_NM_028183	0	14	7	6	10	4	6.66667	4	2	0	7	3.25	0.41677	0.850496	1.03653	0.292584	0.571897	1.10692
1810062O18Rik_NR_033571	11	12	11.5	6	2	2	3.33333	0	2	0	0	0.5	0.172256	0.599828	2.73697	0.00422108	0.0308157	4.52356
1810063B05Rik_NM_174987	358	312	335	234	267	225	242	414	158	238	268	269.5	0.479172	0.862441	-0.155278	0.377207	0.647626	0.313876
1810063B07Rik_NM_026209	582	585	583.5	513	507	401	473.667	564	351	399	464	444.5	1	1	0.0916887	0.240435	0.510678	0.392549
1810064F22Rik_NR_027981	281	196	238.5	82	56	51	63	118	53	59	48	69.5	0.588043	0.914655	-0.141661	1.90542e-06	5.12528e-05	1.7789
1810065E05Rik_NM_027239	0	0	0	0	0	0	0	0	0	0	2	0.5	1	1	inf	1	1	-inf
1810074P20Rik_NM_026194	368	359	363.5	380	215	186	260.333	302	169	210	278	239.75	0.953978	1	0.118829	0.0754392	0.254398	0.600425
2010001E11Rik_NM_001163503	3	0	1.5	0	0	0	0	0	2	0	0	0.5	1	1	inf	0.219559	0.484107	1.58496
2010001M06Rik_NR_026688	22	22	22	13	16	19	16	52	48	72	143	78.75	2.90496e-06	0.000161919	-2.29921	0.000238633	0.00308725	-1.83978
2010001M09Rik_NM_027222	6	2	4	6	5	14	8.33333	0	5	9	9	5.75	0.615222	0.929473	0.535332	1	1	-0.523562
2010002M12Rik_NM_053217	33	28	30.5	25	16	22	21	39	18	60	20	34.25	0.173125	0.601781	-0.705715	0.77779	0.947689	-0.167295
2010002N04Rik_NM_134133	599	436	517.5	285	205	229	239.667	165	158	144	172	159.75	0.162515	0.584163	0.585213	2.8066e-07	9.51292e-06	1.69574
2010003K11Rik_NM_027237	4	0	2	0	0	0	0	0	0	0	2	0.5	1	1	inf	0.196234	0.45562	2
2010003K15Rik_NM_001195596	16	0	8	0	0	0	0	0	0	5	2	1.75	1	1	inf	0.0777366	0.259153	2.19265
2010003O02Rik_NR_045265	89	52	70.5	133	83	68	94.6667	165	59	54	57	83.75	0.832518	1	0.176767	0.516927	0.76072	-0.248466
2010005H15Rik_NM_029733	7	2	4.5	0	0	2	0.666667	0	0	3	0	0.75	0.41526	0.850496	-0.169925	0.106228	0.317182	2.58496
2010010A06Rik_NR_045393	0	0	0	0	0	0	0	0	2	0	2	1	1	1	inf	1	1	-inf
2010010A06Rik_NR_045394	0	0	0	0	0	2	0.666667	0	0	0	0	0	0.46037	0.855885	-inf	NA	NA	0
2010011I20Rik_NM_025912	693	453	573	1425	1117	845	1129	297	227	214	129	216.75	9.06811e-12	1.78486e-09	2.38094	1.5003e-05	0.00030186	1.4025
2010012O05Rik_NM_025563	323	263	293	234	307	152	231	265	308	316	222	277.75	0.313699	0.768251	-0.265894	0.927076	1	0.0771138
2010015L04Rik_NM_001166029	117	28	72.5	76	129	131	112	100	99	100	136	108.75	0.912845	1	0.0424833	0.128955	0.358056	-0.584963
2010015L04Rik_NM_177674	0	0	0	0	0	2	0.666667	0	0	0	0	0	0.46037	0.855885	-inf	NA	NA	0
2010016I18Rik_NR_033207	6	0	3	0	0	0	0	0	5	0	0	1.25	1	1	inf	0.232105	0.501413	1.26303
2010106E10Rik_NM_001168590	3	0	1.5	0	5	0	1.66667	0	0	0	0	0	0.796441	0.993085	-inf	0.433731	0.693959	inf
2010106G01Rik_NM_023220	1570	1261	1415.5	1064	992	776	944	1647	1086	1066	868	1166.75	0.221889	0.674775	-0.305637	0.418369	0.687809	0.278816
2010107E04Rik_NM_027360	1883	1519	1701	2483	1867	1560	1970	2158	1417	1319	1826	1680	0.679687	0.958364	0.229734	0.955725	1	0.0179219
2010107G12Rik_NM_001025573	33	5	19	6	5	0	3.66667	17	8	9	4	9.5	0.221952	0.674775	-1.37346	0.198216	0.458572	1
2010107G23Rik_NM_027251	52	88	70	70	86	90	82	43	59	26	70	49.5	0.135363	0.530298	0.728195	0.284523	0.562912	0.499926
2010107H07Rik_NR_024069	230	161	195.5	342	270	403	338.333	331	256	337	511	358.75	0.603439	0.924197	-0.0845335	0.00543557	0.037351	-0.87581
2010109I03Rik_NM_025929	274	149	211.5	95	79	55	76.3333	161	97	75	73	101.5	0.212988	0.661851	-0.411095	0.0039677	0.0293407	1.05918
2010109K11Rik_NM_001162903	833	844	838.5	1083	1048	1089	1073.33	1397	947	1056	1253	1163.25	0.519348	0.884678	-0.116063	0.0832816	0.271488	-0.472278
2010110P09Rik_NM_027363	0	0	0	0	2	0	0.666667	0	0	5	0	1.25	0.738506	0.975765	-0.906891	1	1	-inf
2010111I01Rik_NM_028079	111	176	143.5	57	71	64	64	144	153	41	121	114.75	0.0224588	0.200762	-0.84235	0.438502	0.698969	0.322557
2010204K13Rik_NR_027924	38	18	28	184	91	43	106	26	27	9	52	28.5	3.94481e-05	0.00156021	1.89503	1	1	-0.0255351
2010204K13Rik_NR_027925	61	45	53	196	135	59	130	39	53	50	41	45.75	0.000438092	0.0115212	1.50667	0.667671	0.872626	0.212221
2010300C02Rik_NM_028096	318	807	562.5	279	457	910	548.667	148	219	226	273	216.5	0.000204761	0.00628349	1.34156	2.16396e-05	0.000403436	1.37749
2010305A19Rik_NM_027250	43	43	43	57	53	39	49.6667	87	27	35	27	44	0.865679	1	0.174774	0.961998	1	-0.0331669
2010308F09Rik_NR_045429	4	0	2	0	0	0	0	4	0	0	0	1	1	1	inf	0.339886	0.611088	1
2010308F09Rik_NR_045430	0	2	1	0	0	2	0.666667	0	5	0	0	1.25	0.744715	0.977282	-0.906891	0.483387	0.734751	-0.321928
2010310C07Rik_NR_045169	0	0	0	0	3	0	1	0	0	0	5	1.25	0.568257	0.911038	-0.321928	1	1	-inf
2010315B03Rik_NM_001243117	66	25	45.5	44	26	22	30.6667	61	43	47	30	45.25	0.203921	0.648069	-0.561246	1	1	0.00794875
2010315B03Rik_NM_001243118	50	59	54.5	19	36	27	27.3333	61	24	16	43	36	0.375903	0.826756	-0.397335	0.236764	0.505744	0.598259
2010315B03Rik_NM_001243119	25	28	26.5	38	31	18	29	61	35	19	49	41	0.268953	0.728202	-0.499571	0.266631	0.541445	-0.629632
2010317E24Rik_NM_001081085	39	18	28.5	101	89	106	98.6667	83	83	64	73	75.75	0.459571	0.855885	0.381317	0.00335792	0.0257553	-1.41028
2010320M18Rik_NR_029440	38	20	29	57	103	122	94	69	80	56	113	79.5	0.708484	0.969242	0.241706	0.00214298	0.0178937	-1.4549
2010321M09Rik_NM_001077631	173	170	171.5	152	161	137	150	288	172	171	139	192.5	0.219348	0.671572	-0.359896	0.56128	0.793401	-0.16665
2010321M09Rik_NM_175153	173	214	193.5	152	140	122	138	235	156	140	183	178.5	0.210577	0.658386	-0.371256	0.818721	0.972091	0.116409
2200002D01Rik_NM_028179	4	0	2	0	16	4	6.66667	4	0	5	7	4	0.520761	0.885345	0.736966	1	1	-1
2200002K05Rik_NM_026955	4	0	2	6	2	0	2.66667	0	0	0	2	0.5	0.238212	0.693978	2.41504	0.196234	0.45562	2
2210009G21Rik_NM_001038641	16	8	12	6	16	4	8.66667	22	19	10	13	16	0.24285	0.700748	-0.884523	0.688871	0.885153	-0.415037
2210009G21Rik_NM_028201	4	0	2	0	0	0	0	0	0	0	2	0.5	1	1	inf	0.196234	0.45562	2
2210009G21Rik_NM_028834	0	0	0	0	0	0	0	4	8	0	0	3	0.218302	0.670184	inf	1	1	-inf
2210010C04Rik_NM_023333	7	19	13	0	2	2	1.33333	9	0	0	0	2.25	1	1	-0.754888	0.0314672	0.137539	2.53051
2210010C17Rik_NM_027308	3	2	2.5	0	0	4	1.33333	0	5	0	5	2.5	0.845468	1	-0.906891	0.48888	0.739109	0
2210012G02Rik_NM_025617	187	234	210.5	222	345	138	235	405	304	305	214	307	0.173004	0.601631	-0.385578	0.0728835	0.248747	-0.544418
2210013O21Rik_NR_028432	235	297	266	412	306	235	317.667	451	319	263	497	382.5	0.289024	0.748604	-0.267946	0.0795727	0.263115	-0.524034
2210015D19Rik_NR_015577	19	6	12.5	32	30	37	33	22	13	10	25	17.5	0.167351	0.592075	0.915111	0.609361	0.829837	-0.485427
2210016F16Rik_NM_027335	155	134	144.5	184	153	98	145	171	80	133	116	125	0.754665	0.981622	0.214125	0.625409	0.840586	0.209141
2210016L21Rik_NM_028211	74	82	78	76	78	100	84.6667	91	54	47	105	74.25	0.816872	1	0.189403	0.90692	1	0.0710831
2210018M11Rik_NM_172280	380	345	362.5	456	218	295	323	334	273	374	322	325.75	0.76458	0.982181	-0.012231	0.717544	0.905558	0.154216
2210020M01Rik_NM_183259	0	5	2.5	51	112	33	65.3333	52	19	44	33	37	0.116716	0.491745	0.820294	1.0267e-05	0.000217537	-3.88753
2210021J22Rik_NM_001164625	12	0	6	19	18	12	16.3333	4	16	7	7	8.5	0.278198	0.737528	0.942285	0.851784	0.99281	-0.5025
2210021J22Rik_NM_001164626	6	0	3	6	13	12	10.3333	9	8	12	13	10.5	0.964265	1	-0.0230836	0.23171	0.501075	-1.80735
2210021J22Rik_NM_197998	7	0	3.5	13	8	10	10.3333	18	8	19	18	15.75	0.403384	0.844407	-0.608046	0.0609024	0.219621	-2.16993
2210039B01Rik_NR_044985	599	474	536.5	329	262	242	277.667	684	291	360	325	415	0.0501539	0.324577	-0.579757	0.271365	0.547205	0.370467
2210403K04Rik_NR_030711	2178	3418	2798	722	707	843	757.333	751	598	1021	612	745.5	0.834589	1	0.0227201	5.15108e-10	3.08452e-08	1.90812
2210404J11Rik_NM_001034891	27	47	37	51	26	67	48	31	35	23	20	27.25	0.148135	0.556311	0.816778	0.436647	0.696984	0.441269
2210404J11Rik_NM_001039552	27	50	38.5	38	51	36	41.6667	26	42	37	52	39.25	1	1	0.086201	0.95916	1	-0.0278342
2210407C18Rik_NM_144544	0	0	0	0	0	2	0.666667	0	0	0	0	0	0.46037	0.855885	-inf	NA	NA	0
2210408F21Rik_NR_040258	0	2	1	0	10	0	3.33333	0	2	0	0	0.5	0.168307	0.593717	2.73697	0.234153	0.50264	1
2210408F21Rik_NR_040259	0	0	0	0	3	2	1.66667	0	0	0	0	0	0.794967	0.993085	-inf	NA	NA	0
2210408F21Rik_NR_040260	0	2	1	0	0	0	0	0	0	0	0	0	NA	NA	0	0.165373	0.410415	inf
2210408F21Rik_NR_040261	0	0	0	0	0	2	0.666667	0	0	0	5	1.25	0.730121	0.973478	-0.906891	1	1	-inf
2210408I21Rik_NM_001081353	12	2	7	6	8	6	6.66667	4	5	3	0	3	0.361444	0.813853	1.152	0.275611	0.55232	1.22239
2210408I21Rik_NM_001145676	28	15	21.5	32	24	24	26.6667	39	10	32	16	24.25	0.934656	1	0.137053	0.864216	1	-0.173648
2210411K11Rik_NM_029384	49	18	33.5	63	43	43	49.6667	69	29	64	29	47.75	0.956305	1	0.0567772	0.32956	0.602269	-0.51134
2210416O15Rik_NR_045499	9	19	14	19	26	33	26	31	48	23	48	37.5	0.257314	0.717518	-0.528379	0.0293029	0.130784	-1.42146
2210417A02Rik_NR_028285	0	0	0	0	0	0	0	0	2	0	0	0.5	1	1	inf	1	1	-inf
2210417K05Rik_NR_038038	4	10	7	13	23	8	14.6667	4	2	3	14	5.75	0.154902	0.568726	1.35091	0.686701	0.884398	0.283793
2210420H20Rik_NR_045389	0	6	3	6	3	0	3	4	2	0	4	2.5	0.736702	0.975711	0.263034	0.443735	0.702811	0.263034
2300002M23Rik_NM_175148	0	0	0	0	0	0	0	4	0	0	0	1	1	1	inf	1	1	-inf
2300009A05Rik_NM_027090	5242	4854	5048	4339	3918	3669	3975.33	6094	3353	3727	4614	4447	0.454494	0.855885	-0.161757	0.618387	0.835135	0.18288
2310001A20Rik_NM_027977	525	366	445.5	703	606	562	623.667	739	808	631	738	729	0.332307	0.787818	-0.225144	0.0122979	0.0693016	-0.710493
2310001H17Rik_NR_040265	0	0	0	6	0	0	2	0	2	0	0	0.5	0.305548	0.763601	2	1	1	-inf
2310001H17Rik_NR_040266	0	0	0	0	0	0	0	0	0	0	2	0.5	1	1	inf	1	1	-inf
2310001H17Rik_NR_040268	4	0	2	6	3	0	3	8	8	0	0	4	0.879537	1	-0.415037	1	1	-1
2310001K24Rik_NR_028122	0	0	0	13	0	0	4.33333	0	8	0	2	2.5	0.517375	0.883326	0.793549	1	1	-inf
2310002D06Rik_NR_045490	0	0	0	0	2	0	0.666667	0	0	5	0	1.25	0.738506	0.975765	-0.906891	1	1	-inf
2310002L09Rik_NM_027104	0	0	0	0	0	0	0	0	2	0	0	0.5	1	1	inf	1	1	-inf
2310002L09Rik_NM_027981	3	0	1.5	0	0	0	0	4	0	0	0	1	1	1	inf	0.377863	0.647626	0.584963
2310002L13Rik_NM_029346	0	0	0	0	0	0	0	0	2	3	2	1.75	1	1	inf	1	1	-inf
2310003C23Rik_NM_029607	164	289	226.5	203	228	111	180.667	166	210	146	102	156	0.741161	0.976449	0.211784	0.14595	0.385694	0.537965
2310003F16Rik_NM_026318	563	463	513	842	743	589	724.667	633	557	556	599	586.25	0.520035	0.885036	0.305802	0.441982	0.70136	-0.192557
2310003H01Rik_NM_027980	85	146	115.5	215	199	584	332.667	56	158	258	431	225.75	0.175399	0.606009	0.559351	0.00477311	0.0337875	-0.966833
2310003L22Rik_NM_027093	109	122	115.5	101	118	88	102.333	214	102	85	121	130.5	0.247453	0.705886	-0.350774	0.580485	0.807389	-0.176157
2310004I24Rik_NM_025510	495	470	482.5	576	416	368	453.333	576	336	320	386	404.5	0.838125	1	0.164433	0.480038	0.731782	0.254389
2310004N24Rik_NM_027107	324	221	272.5	431	407	407	415	370	303	444	452	392.25	0.978179	1	0.0813379	0.0763035	0.256452	-0.525517
2310005A03Rik_NR_040634	19	18	18.5	0	8	6	4.66667	9	2	9	7	6.75	0.630423	0.936893	-0.532495	0.0856306	0.276316	1.45457
2310005E17Rik_NR_045498	7	4	5.5	0	0	0	0	9	0	0	2	2.75	0.662819	0.951376	inf	0.28171	0.559555	1
2310005G13Rik_NM_183281	36	30	33	19	30	28	25.6667	53	38	62	32	46.25	0.073008	0.400209	-0.849557	0.345385	0.616412	-0.486987
2310007B03Rik_NM_001159940	0	0	0	0	0	6	2	0	2	3	0	1.25	0.415953	0.850496	0.678072	1	1	-inf
2310007B03Rik_NM_172411	0	0	0	0	0	4	1.33333	0	0	0	0	0	0.762735	0.981979	-inf	NA	NA	0
2310007L24Rik_NM_029345	0	5	2.5	6	42	21	23	0	18	7	58	20.75	0.928643	1	0.148523	0.00455971	0.0327367	-3.05311
2310008H04Rik_NM_146068	17	6	11.5	0	13	10	7.66667	35	8	18	18	19.75	0.0748007	0.406304	-1.36518	0.385104	0.654814	-0.780219
2310008H09Rik_NM_001168218	231	139	185	184	169	280	211	126	161	232	242	190.25	0.880539	1	0.149347	0.82897	0.978624	-0.0403712
2310008H09Rik_NM_001168219	147	124	135.5	228	148	313	229.667	135	131	209	292	191.75	0.644597	0.943484	0.260315	0.133054	0.364565	-0.500934
2310008H09Rik_NM_001168220	177	164	170.5	171	147	249	189	139	170	224	257	197.5	0.670904	0.95485	-0.0634664	0.46949	0.724042	-0.212081
2310008H09Rik_NM_023197	118	137	127.5	196	196	257	216.333	95	139	221	299	188.5	0.773767	0.985866	0.198691	0.0951292	0.296248	-0.564067
2310009A05Rik_NR_040377	102	77	89.5	247	170	168	195	144	97	127	127	123.75	0.121049	0.500516	0.656046	0.20084	0.462727	-0.467469
2310009B15Rik_NM_001081226	851	673	762	1159	718	489	788.667	690	453	322	465	482.5	0.0597092	0.35817	0.708887	0.0377457	0.15704	0.659262
2310010M20Rik_NM_183283	228	108	168	114	101	100	105	175	84	133	116	127	0.340615	0.79529	-0.274439	0.290428	0.570398	0.403633
2310011J03Rik_NM_025521	44	90	67	108	118	134	120	43	94	143	160	110	0.931533	1	0.125531	0.0660119	0.231839	-0.715271
2310014F07Rik_NR_040714	6	0	3	6	8	6	6.66667	0	8	5	7	5	0.714145	0.972548	0.415037	1	1	-0.736966
2310014L17Rik_NM_029809	139	84	111.5	38	75	43	52	65	56	69	83	68.25	0.277978	0.73712	-0.392317	0.0882441	0.281882	0.708143
2310015A10Rik_NR_033514	73	65	69	184	137	117	146	166	94	133	104	124.25	0.710476	0.970507	0.232723	0.0280361	0.126772	-0.848578
2310015B20Rik_NR_038041	39	18	28.5	177	262	85	174.667	140	43	53	93	82.25	0.00794067	0.0985019	1.08652	0.0014354	0.0130467	-1.52905
2310015D24Rik_NR_037997	38	33	35.5	89	89	83	87	43	35	58	47	45.75	0.0506587	0.325503	0.927244	0.476874	0.729443	-0.365953
2310016D03Rik_NR_045491	0	2	1	0	10	2	4	9	0	0	0	2.25	0.509095	0.880781	0.830075	0.615648	0.832959	-1.16993
2310016M24Rik_NM_183256	1444	1038	1241	1736	1695	1708	1713	1708	1032	1450	1962	1538	0.853334	1	0.15547	0.244549	0.516624	-0.309552
2310020H05Rik_NR_045495	0	4	2	0	0	0	0	0	0	0	2	0.5	1	1	inf	0.262385	0.536779	2
2310021P13Rik_NM_001252081	77	81	79	38	84	231	117.667	61	88	260	257	166.5	0.112681	0.486195	-0.500816	0.00359483	0.0270932	-1.0756
2310021P13Rik_NM_001252082	51	72	61.5	63	117	254	144.667	43	96	252	214	151.25	0.677593	0.957594	-0.0642026	0.000714495	0.00756294	-1.29828
2310021P13Rik_NM_027996	61	78	69.5	89	77	233	133	74	115	234	231	163.5	0.292254	0.751329	-0.297864	0.000991583	0.00976059	-1.23421
2310022A10Rik_NM_001122767	38	22	30	19	53	49	40.3333	4	32	63	64	40.75	0.852898	1	-0.0148274	0.42511	0.692528	-0.441838
2310022A10Rik_NM_175107	44	24	34	82	60	43	61.6667	26	40	43	60	42.25	0.314965	0.769581	0.54554	0.556927	0.79052	-0.313417
2310022B05Rik_NM_175149	2099	1523	1811	3560	3062	3207	3276.33	2080	1789	2001	2261	2032.75	0.0703863	0.391979	0.688649	0.483203	0.734674	-0.166646
2310028H24Rik_NM_001159583	9	19	14	0	3	2	1.66667	8	10	0	6	6	0.252435	0.71249	-1.848	0.179392	0.430431	1.22239
2310028H24Rik_NM_027993	9	4	6.5	6	8	8	7.33333	9	5	3	8	6.25	0.867539	1	0.230613	0.788976	0.954851	0.0565835
2310030A07Rik_NR_040603	0	0	0	0	0	0	0	0	0	0	0	0	NA	NA	0	NA	NA	0
2310030G06Rik_NM_025865	160	277	218.5	101	211	51	121	109	384	236	34	190.75	0.0459613	0.307649	-0.656676	0.690513	0.886267	0.19595
2310030N02Rik_NM_001085493	71	99	85	108	74	53	78.3333	144	89	139	84	114	0.113049	0.486841	-0.541336	0.249629	0.523385	-0.423499
2310033P09Rik_NM_024210	82	73	77.5	82	75	85	80.6667	90	45	61	72	67	0.677459	0.957594	0.267812	0.648215	0.8581	0.210035
2310034C09Rik_NM_054100	0	0	0	0	0	0	0	0	2	0	0	0.5	1	1	inf	1	1	-inf
2310034G01Rik_NR_040418	20	10	15	89	18	22	43	26	26	14	21	21.75	0.0986979	0.463668	0.983321	0.513459	0.758187	-0.536053
2310034O05Rik_NR_040679	0	0	0	0	0	0	0	0	0	0	0	0	NA	NA	0	NA	NA	0
2310035C23Rik_NM_029349	82	163	122.5	139	81	131	117	213	121	145	154	158.25	0.159853	0.578476	-0.435697	0.268229	0.543432	-0.369424
2310035C23Rik_NM_173187	117	157	137	108	79	89	92	231	123	110	149	153.25	0.0322718	0.250094	-0.736181	0.597828	0.820485	-0.161711
2310035K24Rik_NM_027129	1034	1738	1386	241	1207	360	602.667	851	2259	1380	218	1177	0.0013602	0.0277481	-0.965682	0.595203	0.819027	0.235813
2310036O22Rik_NM_026760	591	597	594	785	1090	1639	1171.33	484	821	1217	1142	916	0.420454	0.852001	0.354732	0.0247409	0.115614	-0.624885
2310037I24Rik_NM_133714	0	5	2.5	0	0	4	1.33333	0	0	0	5	1.25	0.515842	0.882352	0.0931094	0.333583	0.606423	1
2310039H08Rik_NM_025966	189	153	171	310	618	320	416	320	276	179	343	279.5	0.155505	0.569586	0.573735	0.0260024	0.119817	-0.708852
2310039L15Rik_NR_045337	7	10	8.5	13	3	8	8	4	8	19	18	12.25	0.464805	0.857907	-0.61471	0.680314	0.880819	-0.527247
2310040G24Rik_NR_040292	4	0	2	6	8	4	6	4	0	9	2	3.75	0.547454	0.898782	0.678072	0.926099	1	-0.906891
2310040G24Rik_NR_040293	3	2	2.5	0	2	2	1.33333	4	2	3	0	2.25	1	1	-0.754888	0.460992	0.717848	0.152003
2310042D19Rik_NM_172417	28	17	22.5	13	48	44	35	35	11	41	41	32	0.944509	1	0.129283	0.425417	0.692732	-0.508147
2310042E22Rik_NM_025634	6	2	4	0	0	0	0	8	0	0	0	2	1	1	inf	0.259048	0.535909	1
2310043J07Rik_NM_027158	0	0	0	0	0	0	0	9	0	0	0	2.25	1	1	inf	1	1	-inf
2310043L19Rik_NR_037994	0	0	0	0	0	0	0	0	0	0	2	0.5	1	1	inf	1	1	-inf
2310044G17Rik_NM_173735	84	119	101.5	146	89	77	104	152	109	123	127	127.75	0.316816	0.771714	-0.29674	0.341173	0.612054	-0.331844
2310044G17Rik_NR_033623	92	140	116	101	53	93	82.3333	192	86	89	143	127.5	0.0660429	0.378844	-0.630949	0.675352	0.877284	-0.136372
2310044H10Rik_NM_197991	417	284	350.5	988	1340	1546	1291.33	966	976	1466	1701	1277.25	0.81776	1	0.0158205	7.01671e-10	4.11352e-08	-1.86555
2310045N01Rik_NM_001145552	55	43	49	70	111	132	104.333	96	61	138	108	100.75	0.925012	1	0.0504203	0.0129893	0.0722108	-1.03993
2310046A06Rik_NM_027150	7	63	35	13	34	39	28.6667	30	21	19	18	22	0.596321	0.920325	0.381871	0.266383	0.541244	0.669851
2310046K01Rik_NM_001164819	0	9	4.5	0	5	2	2.33333	0	0	3	7	2.5	0.930387	1	-0.0995357	0.278537	0.55566	0.847997
2310046K01Rik_NM_001164820	0	0	0	0	3	10	4.33333	13	8	0	4	6.25	0.661556	0.951249	-0.528379	0.0980972	0.301828	-inf
2310046K01Rik_NM_027172	0	4	2	0	3	4	2.33333	0	8	0	7	3.75	0.808948	1	-0.684498	0.925511	1	-0.906891
2310046O06Rik_NM_001166364	35	64	49.5	44	70	84	66	88	34	50	71	60.75	0.951519	1	0.119582	0.528297	0.769661	-0.295456
2310046O06Rik_NM_175273	54	47	50.5	57	53	39	49.6667	69	29	89	89	69	0.206285	0.65216	-0.474318	0.311902	0.588966	-0.450313
2310047B19Rik_NM_025870	68	50	59	171	132	136	146.333	196	141	78	125	135	0.958467	1	0.116299	0.00226749	0.0187713	-1.19417
2310047M10Rik_NM_028005	274	241	257.5	298	294	324	305.333	226	174	192	272	216	0.241911	0.699015	0.499354	0.510308	0.755178	0.253541
2310050C09Rik_NM_025621	0	2	1	6	0	2	2.66667	9	2	0	2	3.25	1	1	-0.285402	0.820114	0.972643	-1.70044
2310057J18Rik_NM_026336	3	0	1.5	0	0	0	0	4	0	0	0	1	1	1	inf	0.377863	0.647626	0.584963
2310057M21Rik_NM_026655	147	244	195.5	222	180	170	190.667	183	153	164	220	180	0.984823	1	0.0830557	0.812307	0.967913	0.119172
2310061C15Rik_NM_026844	237	271	254	424	308	292	341.333	563	243	332	341	369.75	0.539679	0.894478	-0.115369	0.073078	0.249208	-0.541722
2310061I04Rik_NM_001033630	861	773	817	462	610	638	570	740	530	696	861	706.75	0.221619	0.67428	-0.310238	0.558004	0.790725	0.209136
2310061J03Rik_NR_027965	47	21	34	63	44	20	42.3333	65	56	42	43	51.5	0.435354	0.855885	-0.282778	0.237331	0.506523	-0.599038
2310061N02Rik_NM_027155	0	0	0	0	2	0	0.666667	0	2	0	0	0.5	0.114876	0.487634	0.415037	1	1	-inf
2310065F04Rik_NR_038055	0	6	3	0	0	0	0	0	0	0	0	0	NA	NA	0	0.128483	0.358056	inf
2310067B10Rik_NM_028014	120	113	116.5	171	187	506	288	135	225	444	459	315.75	0.516241	0.882612	-0.132714	1.83642e-05	0.0003549	-1.43845
2310068J16Rik_NR_028124	0	6	3	13	5	2	6.66667	0	5	3	9	4.25	0.56812	0.910974	0.649503	0.932719	1	-0.5025
2310069B03Rik_NR_040520	0	4	2	0	2	2	1.33333	0	0	0	0	0	0.764367	0.982023	-inf	0.317573	0.588966	inf
2310069G16Rik_NR_040309	4	2	3	25	13	10	16	13	13	7	9	10.5	0.489586	0.867615	0.607683	0.203783	0.466837	-1.80735
2310079F23Rik_NM_030208	0	9	4.5	13	13	20	15.3333	13	8	9	19	12.25	0.72666	0.972982	0.32389	0.257112	0.533484	-1.44478
2310081J21Rik_NR_045474	0	0	0	6	0	0	2	0	0	0	0	0	0.585438	0.913334	-inf	NA	NA	0
2400001E08Rik_NM_025605	364	302	333	640	651	774	688.333	529	600	823	1025	744.25	0.532135	0.891168	-0.11268	9.87812e-05	0.00147177	-1.16027
2400003C14Rik_NM_028018	853	772	812.5	1070	667	564	767	990	508	614	628	685	0.837436	1	0.163123	0.47684	0.729443	0.246264
2400009B08Rik_NR_045271	51	56	53.5	44	45	54	47.6667	56	56	43	102	64.25	0.247315	0.70578	-0.430716	0.546286	0.782498	-0.264158
2410001C21Rik_NM_025542	49	55	52	82	77	234	131	127	99	209	238	168.25	0.220958	0.673872	-0.36104	1.4426e-05	0.000292592	-1.69402
2410002F23Rik_NM_025880	171	202	186.5	209	333	498	346.667	131	158	302	474	266.25	0.4017	0.84351	0.380768	0.104682	0.314398	-0.513606
2410002I01Rik_NM_183137	11	27	19	25	32	18	25	48	18	28	41	33.75	0.353988	0.806718	-0.432959	0.203525	0.466509	-0.828888
2410002O22Rik_NM_001093759	155	133	144	215	114	85	138	105	91	85	87	92	0.192373	0.633802	0.584963	0.103733	0.312644	0.646363
2410002O22Rik_NM_001093760	142	154	148	209	122	108	146.333	157	86	120	110	118.25	0.563589	0.908391	0.307418	0.425053	0.692528	0.323757
2410002O22Rik_NM_025879	169	193	181	171	126	106	134.333	135	107	91	117	112.5	0.66781	0.954003	0.255892	0.0682726	0.2377	0.686065
2410002O22Rik_NR_003546	60	43	51.5	25	2	10	12.3333	18	11	30	13	18	0.398405	0.840706	-0.545434	0.00920097	0.0559759	1.51658
2410003K15Rik_NM_029353	125	63	94	139	86	57	94	127	61	49	86	80.75	0.755755	0.981979	0.219198	0.622747	0.838869	0.219198
2410004A20Rik_NM_025890	0	2	1	0	0	2	0.666667	0	0	0	0	0	0.46037	0.855885	-inf	0.165373	0.410415	inf
2410004B18Rik_NM_025555	4435	3818	4126.5	3268	2152	2409	2609.67	4036	2334	2197	2335	2725.5	0.642901	0.942786	-0.0626554	0.0583091	0.212532	0.598398
2410004I01Rik_NR_037963	11	2	6.5	38	11	6	18.3333	0	0	0	2	0.5	5.71787e-05	0.00217936	5.1964	0.0385444	0.159335	3.70044
2410004N09Rik_NR_038151	205	264	234.5	260	198	248	235.333	188	145	209	133	168.75	0.27538	0.734066	0.479818	0.196479	0.455896	0.4747
2410004N09Rik_NR_038152	239	215	227	146	163	167	158.667	205	112	159	113	147.25	0.970187	1	0.107731	0.0853329	0.275596	0.624425
2410004P03Rik_NM_001201332	4	12	8	57	136	207	133.333	8	67	143	222	110	0.63075	0.937034	0.277534	4.70184e-12	4.30005e-10	-3.78136
2410004P03Rik_NM_001201333	14	26	20	76	90	217	127.667	39	80	153	182	113.5	0.83989	1	0.16969	1.16376e-07	4.35546e-06	-2.50462
2410006H16Rik_NR_030738	2752	2729	2740.5	2958	3161	4593	3570.67	2440	1847	3237	3934	2864.5	0.497834	0.87284	0.31791	0.752852	0.929789	-0.0638442
2410007B07Rik_NR_040539	23	16	19.5	13	10	14	12.3333	31	8	3	7	12.25	0.967433	1	0.00978102	0.345768	0.616676	0.670692
2410012M07Rik_NM_028033	0	0	0	0	0	0	0	0	0	0	0	0	NA	NA	0	NA	NA	0
2410015M20Rik_NM_153152	37	14	25.5	38	36	60	44.6667	39	13	65	50	41.75	0.984254	1	0.0974224	0.213608	0.477957	-0.711279
2410016O06Rik_NM_023633	152	185	168.5	82	53	150	95	56	66	103	198	105.75	0.529028	0.890726	-0.154658	0.0750846	0.253814	0.672091
2410017P09Rik_NM_001204912	583	416	499.5	709	615	582	635.333	620	364	414	593	497.75	0.433903	0.855885	0.352092	0.934772	1	0.00506336
2410018L13Rik_NR_015504	50	40	45	51	92	104	82.3333	35	51	112	66	66	0.574404	0.913334	0.319011	0.221431	0.486574	-0.552541
2410018M08Rik_NM_183088	22	22	22	32	37	16	28.3333	35	8	7	25	18.75	0.396364	0.838763	0.59561	0.680708	0.880887	0.230613
2410021H03Rik_NR_045428	0	2	1	0	3	2	1.66667	4	2	0	4	2.5	1	1	-0.584963	0.649492	0.858935	-1.32193
2410022L05Rik_NM_025556	1845	2208	2026.5	1995	2110	2442	2182.33	1645	1302	1683	2550	1795	0.564426	0.908897	0.281888	0.628749	0.843115	0.175006
2410042D21Rik_NM_024254	218	231	224.5	329	422	535	428.667	301	389	523	533	436.5	0.728389	0.972982	-0.0261254	0.00177804	0.0154789	-0.959266
2410057H14Rik_NR_040588	0	0	0	0	3	2	1.66667	0	2	0	0	0.5	0.34784	0.801635	1.73697	1	1	-inf
2410066E13Rik_NM_026629	7	0	3.5	19	3	2	8	0	0	0	9	2.25	0.15545	0.569576	1.83007	0.377213	0.647626	0.63743
2410075B13Rik_NM_001163518	20	9	14.5	19	20	20	19.6667	21	13	12	15	15.25	0.65542	0.948765	0.366943	1	1	-0.0727563
2410075B13Rik_NM_146059	9	9	9	44	21	28	31	31	15	23	19	22	0.479093	0.862441	0.494765	0.134524	0.36712	-1.28951
2410076I21Rik_NM_028598	0	6	3	6	13	2	7	0	5	5	0	2.5	0.240119	0.696216	1.48543	0.447972	0.706187	0.263034
2410088K16Rik_NR_040493	13	14	13.5	6	0	6	4	0	2	0	4	1.5	0.360664	0.813422	1.41504	0.00997025	0.0593355	3.16993
2410089E03Rik_NM_001162906	676	962	819	317	680	315	437.333	669	1211	633	181	673.5	0.0324991	0.250174	-0.622945	0.471326	0.725449	0.282186
2410091C18Rik_NM_028611	198	179	188.5	184	163	199	182	197	177	228	253	213.75	0.368962	0.820806	-0.231986	0.529846	0.770802	-0.18136
2410114N07Rik_NR_040652	12	5	8.5	19	2	6	9	22	5	3	4	8.5	0.961165	1	0.0824622	0.861916	0.998442	0
2410127L17Rik_NM_026120	467	524	495.5	355	354	240	316.333	291	367	263	182	275.75	0.757841	0.981979	0.198085	0.0104402	0.0612962	0.845524
2410131K14Rik_NM_001081236	22	5	13.5	6	13	25	14.6667	26	8	16	13	15.75	0.855929	1	-0.102811	0.896157	1	-0.222392
2410137F16Rik_NR_015595	12	18	15	6	13	0	6.33333	0	5	3	4	3	0.393876	0.837181	1.078	0.0375154	0.156392	2.32193
2410137M14Rik_NM_029747	14	7	10.5	6	3	6	5	0	0	0	2	0.5	0.0833322	0.428639	3.32193	0.00708774	0.0457797	4.39232
2410141K09Rik_NM_183119	0	12	6	0	8	2	3.33333	9	2	0	2	3.25	0.93847	1	0.0365259	0.360871	0.631236	0.884523
2500003M10Rik_NM_023215	1262	1203	1232.5	1761	1345	1191	1432.33	1626	1070	1042	1083	1205.25	0.636415	0.939744	0.249035	0.985966	1	0.0322552
2500004C02Rik_NR_040318	371	326	348.5	266	226	188	226.667	541	214	270	249	318.5	0.0950972	0.456233	-0.490721	0.76204	0.935806	0.129865
2510002D24Rik_NM_001033164	88	124	106	108	64	57	76.3333	149	50	75	57	82.75	0.614925	0.92947	-0.116446	0.399897	0.67036	0.357233
2510003D18Rik_NR_040373	0	0	0	0	0	0	0	4	0	0	0	1	1	1	inf	1	1	-inf
2510003E04Rik_NM_028197	1088	1216	1152	1425	1546	970	1313.67	1150	1467	1141	909	1166.75	0.820295	1	0.171104	0.809115	0.966092	-0.0183548
2510006D16Rik_NM_029748	71	40	55.5	76	46	72	64.6667	105	40	30	48	55.75	0.787935	0.992211	0.21405	0.983669	1	-0.00648403
2510009E07Rik_NM_001001881	254	217	235.5	450	467	688	535	201	317	351	443	328	0.0664019	0.380125	0.705843	0.109792	0.324831	-0.477969
2510012J08Rik_NM_027381	82	163	122.5	158	152	167	159	95	124	154	168	135.25	0.703148	0.966014	0.233398	0.640028	0.851903	-0.142847
2510039O18Rik_NM_029841	759	917	838	564	896	665	708.333	715	863	750	1439	941.75	0.125371	0.509787	-0.410916	0.486458	0.737355	-0.168394
2510049J12Rik_NM_001101431	90	45	67.5	70	23	26	39.6667	39	8	31	29	26.75	0.365443	0.817149	0.568388	0.0103864	0.0611178	1.33535
2600006L11Rik_NR_040743	0	2	1	19	13	4	12	0	5	5	9	4.75	0.191438	0.631708	1.33703	0.657491	0.865107	-2.24793
2610001J05Rik_NR_024619	261	211	236	323	263	326	304	432	282	302	381	349.25	0.395922	0.838716	-0.200189	0.0629249	0.224601	-0.565473
2610002D18Rik_NM_001081099	9	0	4.5	6	15	26	15.6667	9	18	0	13	10	0.453739	0.855885	0.647698	0.424357	0.691957	-1.152
2610002I17Rik_NM_001081381	41	47	44	95	45	81	73.6667	78	46	60	80	66	0.876087	1	0.158546	0.199002	0.459967	-0.584963
2610002J02Rik_NM_001190445	36	44	40	89	83	96	89.3333	65	58	49	79	62.75	0.30977	0.76549	0.509583	0.166443	0.412255	-0.649615
2610002J02Rik_NR_033802	36	77	56.5	114	112	125	117	74	59	58	70	65.25	0.0576483	0.350989	0.842459	0.61917	0.835755	-0.207727
2610002M06Rik_NM_025921	181	255	218	209	195	222	208.667	162	150	236	187	183.75	0.804943	0.997135	0.183456	0.542091	0.779973	0.246584
2610005L07Rik_NR_028428	581	497	539	298	248	166	237.333	464	249	334	257	326	0.115536	0.489376	-0.457957	0.0251134	0.11691	0.725413
2610008E11Rik_NM_001004362	210	260	235	279	313	447	346.333	384	343	477	590	448.5	0.16959	0.595964	-0.372947	0.00239042	0.0195318	-0.932447
2610015P09Rik_NM_027801	78	66	72	184	137	106	142.333	113	83	102	111	102.25	0.310283	0.76549	0.477173	0.195618	0.45562	-0.506032
2610017I09Rik_NR_027826	1280	931	1105.5	3522	2693	2276	2830.33	577	496	634	496	550.75	1.333e-11	2.46937e-09	2.3615	0.00113262	0.0108806	1.00523
2610018G03Rik_NM_133729	0	0	0	6	0	0	2	4	0	0	4	2	0.775793	0.986092	0	1	1	-inf
2610019E17Rik_NR_045289	305	535	420	329	213	204	248.667	240	230	98	256	206	0.609555	0.926721	0.271569	0.00197376	0.0167703	1.02774
2610019F03Rik_NM_173744	134	199	166.5	25	58	53	45.3333	96	99	70	109	93.5	0.00875127	0.105762	-1.04439	0.0295051	0.131593	0.832484
2610020C07Rik_NR_038156	11	9	10	0	13	10	7.66667	9	2	12	4	6.75	0.913877	1	0.183712	0.460572	0.717383	0.567041
2610020H08Rik_NM_001004187	76	98	87	57	78	47	60.6667	69	156	61	38	81	0.233352	0.6889	-0.417018	0.874948	1	0.103093
2610020H08Rik_NM_028129	19	10	14.5	13	26	27	22	43	10	0	38	22.75	0.861252	1	-0.048363	0.43098	0.693959	-0.649814
2610021K21Rik_NM_030172	14	4	9	38	39	12	29.6667	17	19	0	11	11.75	0.055743	0.344233	1.33618	0.834844	0.982258	-0.384664
2610027L16Rik_NM_026403	451	227	339	443	535	513	497	231	345	542	535	413.25	0.607293	0.926271	0.266231	0.301022	0.580546	-0.28573
2610028E06Rik_NR_015560	3	8	5.5	0	0	4	1.33333	9	10	5	7	7.75	0.0754963	0.406512	-2.53916	0.897286	1	-0.494765
2610028H24Rik_NM_029816	102	86	94	57	51	41	49.6667	83	29	59	59	57.5	0.506944	0.879574	-0.211284	0.102756	0.311215	0.709099
2610029G23Rik_NM_026312	125	131	128	190	233	178	200.333	109	94	95	126	106	0.0239992	0.210016	0.918338	0.524598	0.766539	0.27208
2610029I01Rik_NM_029840	163	131	147	82	157	215	151.333	375	238	213	392	304.5	0.00236928	0.0422121	-1.00871	0.00135621	0.0124849	-1.05063
2610034B18Rik_NM_027420	44	41	42.5	63	57	74	64.6667	78	29	53	126	71.5	0.577246	0.913334	-0.144921	0.102982	0.311524	-0.75048
2610034M16Rik_NM_027001	75	71	73	25	13	15	17.6667	53	21	25	8	26.75	0.285027	0.745121	-0.598509	0.00428684	0.0311962	1.44836
2610035D17Rik_NR_015556	23	15	19	57	84	83	74.6667	21	29	75	73	49.5	0.24651	0.705107	0.593036	0.0155199	0.0826088	-1.38143
2610035F20Rik_NR_045046	12	25	18.5	82	10	27	39.6667	13	8	0	16	9.25	0.0018124	0.0345137	2.1004	0.193342	0.452752	1
2610037D02Rik_NR_040423	44	43	43.5	38	26	51	38.3333	31	18	32	51	33	0.805786	0.997885	0.216133	0.454617	0.71233	0.398549
2610039C10Rik_NM_025642	65	52	58.5	101	75	59	78.3333	52	34	34	29	37.25	0.0277408	0.227803	1.07239	0.194237	0.454022	0.651196
2610044O15Rik_NM_153780	84	123	103.5	120	78	103	100.333	105	98	88	96	96.75	0.938849	1	0.0524674	0.882225	1	0.0972972
2610100L16Rik_NR_033490	171	272	221.5	114	67	53	78	79	26	104	55	66	0.728201	0.972982	0.241008	3.71107e-06	9.1235e-05	1.74677
2610101N10Rik_NM_001114977	691	618	654.5	842	623	935	800	754	521	598	757	657.5	0.565915	0.90987	0.283009	0.892944	1	-0.0065977
2610101N10Rik_NM_026476	643	685	664	798	698	788	761.333	725	478	586	712	625.25	0.56353	0.908354	0.284095	0.868137	1	0.0867501
2610109H07Rik_NM_027426	141	132	136.5	152	111	154	139	96	62	33	43	58.5	0.0031676	0.0513223	1.24858	0.0027142	0.0216774	1.22239
2610203C20Rik_NR_015483	354	513	433.5	253	240	282	258.333	253	155	208	179	198.75	0.41526	0.850496	0.378279	0.000672165	0.00720302	1.12508
2610203C22Rik_NR_015470	3	0	1.5	0	2	4	2	4	2	0	4	2.5	1	1	-0.321928	0.587329	0.813086	-0.736966
2610204G22Rik_NR_027971	0	0	0	0	3	0	1	4	0	0	0	1	0.532492	0.891168	0	1	1	-inf
2610204G22Rik_NR_027972	33	45	39	63	31	41	45	52	65	42	61	55	0.419846	0.85143	-0.289507	0.303478	0.582542	-0.495957
2610206C17Rik_NR_038175	0	0	0	6	0	0	2	0	0	0	0	0	0.585438	0.913334	-inf	NA	NA	0
2610301B20Rik_NM_026005	783	540	661.5	678	600	481	586.333	629	502	401	447	494.75	0.649302	0.945798	0.245021	0.209487	0.471923	0.419041
2610301G19Rik_NM_146055	7	12	9.5	13	27	53	31	4	35	25	20	21	0.401976	0.843598	0.561879	0.172584	0.421066	-1.14439
2610305D13Rik_NM_145078	182	97	139.5	133	181	124	146	577	345	489	369	445	2.68781e-06	0.000151491	-1.60784	2.63574e-07	8.95741e-06	-1.67354
2610306M01Rik_NR_028298	173	220	196.5	101	155	250	168.667	131	165	218	163	169.25	0.799479	0.994474	-0.00498095	0.616607	0.833835	0.215373
2610307P16Rik_NR_045053	43	55	49	25	13	16	18	39	5	30	11	21.25	0.636137	0.939605	-0.239466	0.0378118	0.157159	1.20532
2610307P16Rik_NR_045054	27	29	28	13	15	21	16.3333	13	19	26	13	17.75	0.782909	0.989975	-0.12	0.299544	0.579418	0.657608
2610316D01Rik_NR_045172	253	331	292	317	238	175	243.333	432	286	322	188	307	0.221139	0.673881	-0.335305	0.730015	0.914473	-0.0722703
2610318N02Rik_NM_183287	768	1139	953.5	272	948	250	490	667	1404	881	186	784.5	0.0201708	0.186969	-0.678992	0.47487	0.727776	0.281459
2610507B11Rik_NM_001002004	2664	3534	3099	2382	2550	1440	2124	3073	2925	2425	1693	2529	0.289578	0.749244	-0.251783	0.414739	0.684071	0.293236
2610507I01Rik_NR_037964	163	169	166	152	96	98	115.333	201	80	114	102	124.25	0.605662	0.925767	-0.107436	0.281231	0.558972	0.417937
2610524H06Rik_NM_181075	241	98	169.5	310	358	226	298	261	233	172	261	231.75	0.434668	0.855885	0.362743	0.152188	0.39643	-0.451284
2610528A11Rik_NM_001206684	0	0	0	0	0	0	0	0	8	0	2	2.5	0.455847	0.855885	inf	1	1	-inf
2610528E23Rik_NM_025599	3	2	2.5	0	8	12	6.66667	0	0	5	13	4.5	0.621774	0.932939	0.567041	1	1	-0.847997
2610528J11Rik_NM_025572	0	0	0	0	0	0	0	0	2	0	2	1	1	1	inf	1	1	-inf
2700007P21Rik_NM_001025102	168	217	192.5	336	281	305	307.333	257	169	234	230	222.5	0.283646	0.74385	0.465999	0.474028	0.726897	-0.208947
2700007P21Rik_NM_173750	171	138	154.5	348	223	317	296	280	188	252	236	239	0.532319	0.891168	0.308587	0.0519072	0.196193	-0.629404
2700023E23Rik_NR_015531	49	84	66.5	89	82	70	80.3333	144	75	115	81	103.75	0.247879	0.706375	-0.369041	0.103125	0.311731	-0.641685
2700029M09Rik_NM_028299	412	379	395.5	488	513	373	458	310	259	270	316	288.75	0.0888814	0.443773	0.665527	0.185685	0.440355	0.453857
2700038G22Rik_NR_045040	219	224	221.5	196	156	192	181.333	406	158	214	230	252	0.112644	0.486118	-0.47478	0.52098	0.763579	-0.186117
2700038G22Rik_NR_045042	264	266	265	247	207	147	200.333	361	172	215	199	236.75	0.347492	0.80121	-0.240962	0.698943	0.892506	0.162628
2700046A07Rik_NR_037693	0	0	0	32	14	21	22.3333	21	27	20	25	23.25	0.83839	1	-0.0580321	5.63344e-06	0.000130733	-inf
2700046G09Rik_NR_033198	39	53	46	63	87	72	74	65	24	50	64	50.75	0.291502	0.750425	0.544117	0.756792	0.932613	-0.141774
2700049A03Rik_NM_001163378	17	15	16	38	29	32	33	26	35	5	30	24	0.496473	0.872073	0.459432	0.440628	0.700903	-0.584963
2700049A03Rik_NM_029818	12	46	29	51	29	43	41	13	19	10	14	14	0.0126294	0.13709	1.5502	0.118442	0.341098	1.05063
2700050L05Rik_NM_178115	42	24	33	13	18	36	22.3333	22	30	34	49	33.75	0.233288	0.6889	-0.595689	0.977708	1	-0.0324215
2700054A10Rik_NR_045436	155	156	155.5	76	48	82	68.6667	100	67	89	104	90	0.241234	0.698259	-0.390315	0.040955	0.165945	0.788918
2700054A10Rik_NR_045437	104	121	112.5	82	52	72	68.6667	96	65	35	70	66.5	0.942855	1	0.0462556	0.0692752	0.240015	0.758499
2700060E02Rik_NM_026528	1049	629	839	735	914	986	878.333	717	490	757	1066	757.5	0.718944	0.972982	0.213523	0.695664	0.890152	0.147425
2700062C07Rik_NM_026529	68	56	62	114	77	58	83	65	67	56	62	62.5	0.442134	0.855885	0.409255	0.95434	1	-0.011588
2700078E11Rik_NM_001172096	290	244	267	222	204	191	205.667	205	212	190	184	197.75	0.929746	1	0.0566303	0.234872	0.503283	0.433162
2700078E11Rik_NM_001172097	215	251	233	177	182	182	180.333	165	161	162	174	165.5	0.937876	1	0.123835	0.174972	0.424395	0.493499
2700078E11Rik_NM_030197	308	279	293.5	247	186	184	205.667	161	145	177	195	169.5	0.608044	0.926674	0.279023	0.0226777	0.108682	0.792075
2700081L22Rik_NR_045175	11	5	8	13	2	2	5.66667	4	0	5	2	2.75	0.421995	0.8532	1.04307	0.153834	0.398653	1.54057
2700081O15Rik_NM_175381	155	100	127.5	139	131	162	144	104	124	128	130	121.5	0.680505	0.95905	0.245112	0.925692	1	0.0695409
2700086A05Rik_NR_015611	0	0	0	0	0	0	0	0	0	3	0	0.75	1	1	inf	1	1	-inf
2700089E24Rik_NM_001163445	510	444	477	507	493	864	621.333	460	472	388	685	501.25	0.514009	0.882352	0.309837	0.725132	0.910579	-0.0715411
2700089I24Rik_NR_045308	326	278	302	95	102	79	92	276	123	146	120	166.25	0.0138209	0.145997	-0.853649	0.0126158	0.0705713	0.861194
2700090O03Rik_NM_001206849	14	46	30	25	2	13	13.3333	4	5	16	0	6.25	0.256317	0.716405	1.09311	0.00419275	0.0306445	2.26303
2700094K13Rik_NM_001033166	331	175	253	469	342	256	355.667	139	108	80	115	110.5	6.03264e-06	0.000306869	1.68648	0.000822083	0.00844238	1.19509
2700094K13Rik_NM_001037279	269	200	234.5	507	425	248	393.333	152	105	111	148	129	1.33304e-05	0.000612859	1.60838	0.0164982	0.0865483	0.862217
2700097O09Rik_NM_028314	104	180	142	95	87	96	92.6667	182	115	159	131	146.75	0.0502682	0.324899	-0.663238	0.836727	0.983801	-0.0474696
2700097O09Rik_NR_030764	155	166	160.5	146	109	90	115	136	77	114	117	111	0.930788	1	0.0510742	0.165649	0.410775	0.532014
2700099C18Rik_NR_024720	9	25	17	25	18	25	22.6667	0	13	18	11	10.5	0.145583	0.55089	1.11018	0.350811	0.621395	0.695145
2810001G20Rik_NR_033780	71	105	88	120	167	212	166.333	156	175	210	278	204.75	0.279309	0.738429	-0.299786	0.000605782	0.00660686	-1.21829
2810002D19Rik_NR_027831	6	12	9	13	10	15	12.6667	4	2	3	7	4	0.104916	0.47565	1.66297	0.240376	0.510678	1.16993
2810002N01Rik_NM_001163388	30	4	17	19	16	17	17.3333	0	2	5	9	4	0.026444	0.221781	2.11548	0.0370884	0.155097	2.08746
2810002N01Rik_NM_026511	108	149	128.5	158	107	88	117.667	175	48	77	116	104	0.828594	1	0.178122	0.458952	0.71609	0.305185
2810004N23Rik_NM_025615	84	50	67	234	250	393	292.333	138	139	221	273	192.75	0.144772	0.549472	0.600883	4.15175e-05	0.000708389	-1.5245
2810006K23Rik_NM_001134717	244	212	228	298	217	442	319	284	247	293	309	283.25	0.824387	1	0.17148	0.285004	0.563503	-0.313042
2810006K23Rik_NM_028310	3	9	6	0	7	27	11.3333	8	8	14	15	11.25	1	1	0.0106472	0.50098	0.748465	-0.906891
2810007J24Rik_NM_001199306	0	0	0	0	2	2	1.33333	0	0	0	0	0	0.764367	0.982023	-inf	NA	NA	0
2810007J24Rik_NM_175250	0	2	1	0	0	2	0.666667	4	0	0	0	1	0.474719	0.86204	-0.584963	0.421731	0.689632	0
2810008D09Rik_NR_027059	2053	2293	2173	1761	2492	2285	2179.33	3135	2149	2971	2480	2683.75	0.229696	0.685168	-0.300363	0.244294	0.516346	-0.304562
2810008M24Rik_NM_001048250	155	128	141.5	234	196	91	173.667	209	102	73	152	134	0.443642	0.855885	0.374088	0.888603	1	0.0785691
2810011L19Rik_NR_045047	430	448	439	158	119	154	143.667	256	161	226	181	206	0.0937346	0.45371	-0.519919	0.00094675	0.00942581	1.09158
2810013P06Rik_NR_045268	111	69	90	70	161	139	123.333	122	96	126	128	118	0.956697	1	0.0637759	0.277374	0.5546	-0.39079
2810021B07Rik_NM_025479	1108	818	963	652	428	415	498.333	1052	606	527	561	686.5	0.0941022	0.45444	-0.462149	0.126409	0.355693	0.488276
2810021J22Rik_NM_172403	468	725	596.5	190	524	160	291.333	388	823	566	114	472.75	0.0215148	0.1947	-0.698407	0.373262	0.644484	0.335445
2810025M15Rik_NR_027984	49	30	39.5	101	104	110	105	47	72	72	103	73.5	0.292074	0.75113	0.514573	0.0503188	0.193172	-0.895892
2810029C07Rik_NR_045295	22	35	28.5	70	82	81	77.6667	30	43	43	55	42.75	0.0762378	0.407533	0.861371	0.29127	0.571377	-0.584963
2810030E01Rik_NM_028317	152	96	124	190	167	160	172.333	56	67	64	71	64.5	0.000484896	0.0125766	1.41783	0.0229414	0.109403	0.942969
2810032G03Rik_NR_015579	0	7	3.5	0	0	0	0	4	0	16	0	5	0.044262	0.3009	inf	1	1	-0.514573
2810046L04Rik_NM_173382	263	186	224.5	190	227	190	202.333	222	254	224	212	228	0.461682	0.855885	-0.1723	0.858722	0.996579	-0.0223184
2810047C21Rik1_NR_015598	0	6	3	6	13	11	10	9	2	7	4	5.5	0.415646	0.850496	0.862496	0.877892	1	-0.874469
2810049E08Rik_NR_036594	63	119	91	89	105	126	106.667	226	75	188	133	155.5	0.0939942	0.454186	-0.543805	0.0335872	0.14447	-0.772976
2810055F11Rik_NM_026038	258	323	290.5	304	235	263	267.333	162	124	74	111	117.75	0.00218733	0.0398176	1.18291	0.000215015	0.00284013	1.30281
2810055G20Rik_NR_015543	6	17	11.5	19	8	0	9	9	0	0	6	3.75	0.272405	0.731762	1.26303	0.135592	0.368862	1.61667
2810403A07Rik_NM_028814	2492	3003	2747.5	2578	2162	2722	2487.33	3474	2326	3378	3208	3096.5	0.216308	0.66736	-0.316039	0.482483	0.734086	-0.172519
2810403D21Rik_NR_015493	16	38	27	19	35	28	27.3333	26	5	28	11	17.5	0.363729	0.815563	0.643306	0.332896	0.605929	0.625604
2810404M03Rik_NR_045497	0	0	0	0	0	2	0.666667	0	0	0	5	1.25	0.730121	0.973478	-0.906891	1	1	-inf
2810405F15Rik_NR_033447	53	31	42	38	15	6	19.6667	9	21	0	23	13.25	0.471706	0.86204	0.56976	0.00881616	0.0540006	1.6644
2810405K02Rik_NM_025582	0	0	0	0	8	14	7.33333	4	11	9	20	11	0.500026	0.87411	-0.584963	0.00491766	0.0346053	-inf
2810407C02Rik_NM_001040396	1757	1702	1729.5	2116	1999	1452	1855.67	2040	1612	1343	1770	1691.25	0.910372	1	0.133848	0.982779	1	0.0322651
2810408A11Rik_NM_027419	7	10	8.5	6	23	16	15	4	13	3	4	6	0.155674	0.569753	1.32193	0.506091	0.752068	0.5025
2810408I11Rik_NR_038009	27	12	19.5	19	21	19	19.6667	18	13	18	9	14.5	0.575788	0.913334	0.4397	0.524259	0.766264	0.427421
2810408M09Rik_NM_001007581	168	147	157.5	184	194	352	243.333	109	166	294	239	202	0.617956	0.930925	0.268579	0.253032	0.528229	-0.359003
2810410L24Rik_NR_030682	3	12	7.5	25	8	6	13	9	8	10	15	10.5	0.734509	0.975036	0.308122	0.819923	0.972643	-0.485427
2810417H13Rik_NM_026515	320	289	304.5	348	353	509	403.333	362	175	229	255	255.25	0.0950256	0.456233	0.660062	0.494657	0.743301	0.254531
2810422J05Rik_NM_029366	243	154	198.5	317	271	267	285	375	221	302	296	298.5	0.649343	0.945802	-0.066769	0.0585916	0.213377	-0.588592
2810422O20Rik_NM_027279	20	7	13.5	32	13	51	32	13	37	56	59	41.25	0.395782	0.838495	-0.366322	0.011463	0.0655661	-1.61143
2810428I15Rik_NM_025577	42	18	30	127	174	207	169.333	73	100	142	164	119.75	0.26511	0.725367	0.49984	5.52037e-06	0.000128911	-1.99699
2810429I04Rik_NR_015522	0	0	0	0	3	6	3	4	2	3	4	3.25	1	1	-0.115477	1	1	-inf
2810432D09Rik_NM_027278	48	38	43	38	101	166	101.667	88	80	121	164	113.25	0.524827	0.88763	-0.155664	0.000906057	0.00913686	-1.3971
2810432L12Rik_NM_025944	290	325	307.5	532	545	713	596.667	323	532	646	738	559.75	1	1	0.0921426	0.00349146	0.0265219	-0.864196
2810433D01Rik_NR_033474	209	283	246	177	109	169	151.667	153	116	136	173	144.5	0.95717	1	0.0698346	0.0314147	0.137358	0.767589
2810442I21Rik_NR_015469	160	67	113.5	89	66	59	71.3333	249	199	133	226	201.75	4.69734e-05	0.0018176	-1.49992	0.0154282	0.082277	-0.829876
2810442N19Rik_NR_040562	0	0	0	0	0	2	0.666667	9	2	7	0	4.5	0.233624	0.689056	-2.75489	0.426703	0.693959	-inf
2810453I06Rik_NM_026050	176	187	181.5	139	118	120	125.667	117	88	56	111	93	0.374728	0.825542	0.434299	0.010289	0.0607579	0.964667
2810453I06Rik_NM_133703	68	107	87.5	95	88	97	93.3333	73	43	33	73	55.5	0.112906	0.486666	0.749905	0.137874	0.372852	0.656795
2810454H06Rik_NR_029441	46	61	53.5	108	52	57	72.3333	17	18	52	40	31.75	0.0170563	0.16714	1.1879	0.151988	0.396074	0.752782
2810459M11Rik_NM_001144992	200	129	164.5	633	551	569	584.333	69	105	124	127	106.25	1.01081e-11	1.94399e-09	2.45933	0.0988223	0.303539	0.630625
2810459M11Rik_NM_001144993	209	165	187	652	570	578	600	153	126	155	178	153	3.66609e-08	3.40922e-06	1.97143	0.463789	0.719884	0.289507
2810468N07Rik_NR_045176	144	105	124.5	120	180	244	181.333	275	257	291	607	357.5	0.0026127	0.0452699	-0.979299	4.90961e-06	0.000116597	-1.5218
2810474O19Rik_NM_026054	258	235	246.5	253	221	216	230	224	262	226	148	215	0.990967	1	0.0972972	0.652198	0.861355	0.197251
2900002K06Rik_NR_033561	0	4	2	0	2	0	0.666667	0	2	0	0	0.5	0.114876	0.487634	0.415037	0.261938	0.536779	2
2900005J15Rik_NR_027851	176	151	163.5	76	79	55	70	126	61	70	69	81.5	0.459024	0.855885	-0.219445	0.00922312	0.0560835	1.00442
2900006K08Rik_NM_028377	23	11	17	19	34	58	37	43	24	58	55	45	0.451021	0.855885	-0.2824	0.0193955	0.0971512	-1.40439
2900008C10Rik_NR_045434	25	22	23.5	0	10	20	10	26	10	37	47	30	0.0152169	0.155024	-1.58496	0.597069	0.820114	-0.352302
2900009J06Rik_NR_045298	3	0	1.5	0	2	0	0.666667	0	10	12	4	6.5	0.0564303	0.346166	-3.2854	0.380801	0.6504	-2.11548
2900010M23Rik_NM_026063	98	86	92	120	160	287	189	157	153	231	183	181	0.944271	1	0.0623965	0.00588775	0.0396245	-0.976284
2900011O08Rik_NM_144518	225	271	248	177	122	216	171.667	105	123	103	186	129.25	0.389529	0.83366	0.409446	0.00847485	0.0524109	0.940176
2900026A02Rik_NM_172884	295	372	333.5	127	70	129	108.667	148	86	127	148	127.25	0.400809	0.842947	-0.227756	5.57074e-05	0.000916911	1.39002
2900041M22Rik_NR_015489	0	0	0	0	5	0	1.66667	9	0	0	2	2.75	0.857307	1	-0.722466	1	1	-inf
2900052N01Rik_NR_015605	396	305	350.5	184	187	368	246.333	35	38	49	32	38.5	1.94541e-11	3.47607e-09	2.67768	4.26004e-17	8.92834e-15	3.18648
2900053A13Rik_NM_001195244	38	8	23	13	24	26	21	39	13	30	46	32	0.241071	0.69801	-0.607683	0.464304	0.720208	-0.476438
2900055J20Rik_NR_045177	3	25	14	6	16	33	18.3333	8	5	3	7	5.75	0.0567002	0.347369	1.67284	0.156852	0.403398	1.28379
2900056M20Rik_NR_040269	80	72	76	203	149	167	173	183	83	94	136	124	0.295281	0.754418	0.480432	0.0643507	0.227818	-0.706269
2900056M20Rik_NR_040270	90	135	112.5	171	136	152	153	188	93	90	136	126.75	0.628667	0.935656	0.271546	0.596485	0.819804	-0.172061
2900057B20Rik_NR_045365	0	0	0	0	0	0	0	0	0	0	0	0	NA	NA	0	NA	NA	0
2900060B14Rik_NR_027901	16	24	20	19	19	6	14.6667	22	27	21	17	21.75	0.349387	0.802411	-0.568474	0.913044	1	-0.121015
2900064A13Rik_NM_133749	1038	1001	1019.5	982	973	933	962.667	1838	1150	1153	1368	1377.25	0.0613213	0.362964	-0.516682	0.108054	0.320998	-0.433929
2900076A07Rik_NR_045299	19	30	24.5	32	13	24	23	17	35	14	37	25.75	0.694196	0.962211	-0.162939	0.947554	1	-0.0717907
2900079G21Rik_NR_015468	6	5	5.5	0	0	6	2	4	5	0	2	2.75	1	1	-0.459432	0.276267	0.55315	1
2900079G21Rik_NR_033431	9	2	5.5	0	5	2	2.33333	0	2	0	2	1	0.33893	0.794252	1.22239	0.0951149	0.29624	2.45943
2900079G21Rik_NR_033432	4	2	3	6	2	0	2.66667	0	0	0	9	2.25	0.726767	0.972982	0.245112	0.413293	0.682669	0.415037
2900079G21Rik_NR_033433	3	9	6	0	0	0	0	0	2	0	2	1	1	1	inf	0.0803714	0.264851	2.58496
2900092C05Rik_NM_028434	0	5	2.5	0	0	0	0	0	0	0	0	0	NA	NA	0	0.293316	0.571897	inf
2900092D14Rik_NR_027891	964	835	899.5	576	471	481	509.333	589	311	442	349	422.75	0.602478	0.923567	0.268805	0.000446563	0.00520467	1.08932
2900092E17Rik_NM_030240	534	759	646.5	570	770	1112	817.333	643	557	757	802	689.75	0.647379	0.944606	0.244851	0.661011	0.868071	-0.0934232
2900093L17Rik_NR_040666	0	0	0	0	0	0	0	0	0	12	0	3	0.292038	0.75113	inf	1	1	-inf
2900097C17Rik_NR_024329	1422	2247	1834.5	1324	1238	1869	1477	957	866	1201	1417	1110.25	0.323766	0.779317	0.411785	0.018399	0.0933281	0.724502
3000002C10Rik_NR_033215	22	24	23	25	21	53	33	34	21	12	45	28	0.767761	0.982674	0.237039	0.676898	0.878476	-0.283793
3010001F23Rik_NR_045451	36	51	43.5	51	26	25	34	47	45	47	11	37.5	0.670789	0.95485	-0.141356	0.682508	0.882251	0.214125
3010001F23Rik_NR_045452	49	49	49	32	31	29	30.6667	39	35	37	25	34	0.669026	0.954479	-0.148863	0.312035	0.588966	0.527247
3010026O09Rik_NM_026543	53	81	67	76	58	53	62.3333	43	37	25	50	38.75	0.196862	0.639832	0.685808	0.103491	0.312255	0.789965
3110001D03Rik_NM_025849	794	614	704	709	764	654	709	660	812	792	812	769	0.522643	0.886963	-0.117198	0.562152	0.793985	-0.127408
3110001I22Rik_NM_025653	169	110	139.5	101	67	41	69.6667	65	59	89	69	70.5	0.810735	1	-0.0171547	0.0139127	0.0758844	0.98457
3110002H16Rik_NM_029623	13	0	6.5	0	13	4	5.66667	17	11	9	5	10.5	0.349069	0.802188	-0.889817	0.608994	0.829585	-0.691878
3110003A17Rik_NM_028440	79	53	66	95	76	57	76	35	49	16	48	37	0.0334088	0.254253	1.03847	0.0910658	0.287732	0.834941
3110007F17Rik_NM_028426	87	126	106.5	19	90	34	47.6667	57	144	64	47	78	0.0671932	0.382719	-0.710493	0.299964	0.579584	0.449307
3110009E18Rik_NM_001172074	35	25	30	51	23	23	32.3333	30	13	33	9	21.25	0.36798	0.819574	0.605559	0.413488	0.682767	0.4975
3110009E18Rik_NM_028439	25	26	25.5	51	27	30	36	30	26	27	13	24	0.357473	0.809398	0.584963	0.86696	1	0.0874628
3110009F21Rik_NR_045466	178	76	127	51	23	41	38.3333	61	37	47	57	50.5	0.316711	0.771681	-0.397684	0.00147755	0.0133144	1.33047
3110021A11Rik_NR_030776	20	10	15	19	13	17	16.3333	9	2	14	11	9	0.312268	0.76694	0.859822	0.34641	0.617282	0.736966
3110035E14Rik_NM_178399	623	907	765	462	504	1062	676	619	671	639	1412	835.25	0.227802	0.682288	-0.305185	0.592574	0.817243	-0.126748
3110039I08Rik_NR_040725	0	0	0	0	0	0	0	0	0	0	0	0	NA	NA	0	NA	NA	0
3110039M20Rik_NR_026733	126	185	155.5	196	193	217	202	13	8	10	9	10	2.71981e-21	2.36286e-18	4.33628	6.53195e-16	1.14082e-13	3.95884
3110040N11Rik_NM_026077	26	20	23	44	21	27	30.6667	39	27	28	32	31.5	0.846294	1	-0.0386805	0.477748	0.730252	-0.453718
3110043O21Rik_NM_001081343	395	373	384	564	433	687	561.333	616	588	709	850	690.75	0.23667	0.692705	-0.299306	0.00371415	0.0278174	-0.847057
3110045C21Rik_NR_040438	14	10	12	38	13	21	24	13	0	5	7	6.25	0.0166923	0.164855	1.94111	0.272129	0.548179	0.941106
3110047P20Rik_NM_177006	52	140	96	6	37	28	23.6667	26	18	0	8	13	0.238913	0.694911	0.864345	5.24389e-08	2.11352e-06	2.88452
3110052M02Rik_NM_001166497	160	189	174.5	228	128	173	176.333	222	145	156	196	179.75	0.74372	0.977194	-0.0276865	0.834417	0.982126	-0.0427647
3110056K07Rik_NR_045055	0	2	1	6	0	0	2	4	0	0	0	1	0.386108	0.832932	1	0.421731	0.689632	0
3110056K07Rik_NR_045056	12	2	7	6	11	6	7.66667	4	2	12	18	9	0.804041	0.996753	-0.231326	0.953399	1	-0.36257
3110056O03Rik_NM_175195	49	92	70.5	120	104	163	129	96	174	225	254	187.25	0.0897979	0.445875	-0.537595	0.000128522	0.00183551	-1.40927
3110057O12Rik_NM_026622	12	12	12	38	51	59	49.3333	18	24	28	73	35.75	0.440073	0.855885	0.46462	0.0221999	0.107164	-1.57491
3110062M04Rik_NM_001135611	20	10	15	0	5	12	5.66667	13	8	12	9	10.5	0.352122	0.805363	-0.889817	0.486037	0.736874	0.514573
3110062M04Rik_NM_199145	437	358	397.5	367	422	450	413	433	271	303	342	337.25	0.558957	0.904718	0.292323	0.521395	0.76372	0.237136
3110070M22Rik_NR_027974	52	43	47.5	82	55	66	67.6667	101	67	102	59	82.25	0.371465	0.82267	-0.28157	0.0654997	0.230782	-0.792088
3110079O15Rik_NM_028473	44	14	29	57	69	83	69.6667	9	30	28	15	20.5	0.000678529	0.0163744	1.76484	0.420774	0.689632	0.500429
3110082D06Rik_NM_028474	286	413	349.5	450	223	180	284.333	492	301	200	255	312	0.513985	0.882352	-0.133963	0.69501	0.889632	0.163746
3110082I17Rik_NM_028469	471	361	416	222	221	111	184.667	248	150	188	153	184.75	0.804706	0.996923	-0.000650889	0.000433377	0.00507601	1.17101
3110099E03Rik_NR_030712	55	45	50	32	16	10	19.3333	13	5	10	12	10	0.240387	0.696461	0.95109	0.000366558	0.0044258	2.32193
3200002M19Rik_NM_027532	23	20	21.5	38	37	47	40.6667	26	24	43	58	37.75	0.966433	1	0.10737	0.180749	0.43236	-0.81214
3230401D17Rik_NM_025699	369	348	358.5	260	263	280	267.667	357	236	327	415	333.75	0.233568	0.689044	-0.31833	0.828191	0.97798	0.103205
3300002I08Rik_NM_027017	289	113	201	253	190	153	198.667	248	121	114	139	155.5	0.469949	0.86204	0.353435	0.327368	0.599948	0.370281
3425401B19Rik_NM_001195097	25	20	22.5	19	2	8	9.66667	13	8	3	11	8.75	0.924061	1	0.143735	0.0860331	0.27726	1.36257
3632451O06Rik_NM_026142	11	34	22.5	19	13	51	27.6667	43	56	39	89	56.75	0.0246636	0.213164	-1.03647	0.0129022	0.0718374	-1.3347
3632454L22Rik_NR_040281	0	0	0	0	2	6	2.66667	0	0	0	0	0	0.0748777	0.406304	-inf	NA	NA	0
3632454L22Rik_NR_040282	0	0	0	0	0	0	0	0	5	0	0	1.25	1	1	inf	1	1	-inf
3632454L22Rik_NR_040283	359	296	327.5	152	96	55	101	296	94	126	88	151	0.0785791	0.415001	-0.580193	0.0010988	0.0106002	1.11695
37135_NM_017461	0	14	7	0	21	22	14.3333	4	5	0	19	7	0.261702	0.721764	1.03395	0.848819	0.991123	0
37500_NM_001159717	182	163	172.5	272	222	160	218	267	158	156	141	180.5	0.614515	0.929175	0.272329	0.786379	0.953429	-0.0654025
37500_NM_001159718	211	228	219.5	266	205	150	207	179	174	154	159	166.5	0.536509	0.893378	0.314109	0.290514	0.570398	0.398699
37500_NM_001159719	191	176	183.5	253	202	141	198.667	228	174	149	163	178.5	0.869162	1	0.154426	0.993119	1	0.039856
37500_NM_010891	192	193	192.5	177	255	184	205.333	170	199	167	168	176	0.718229	0.972982	0.222392	0.804419	0.963549	0.129283
37865_NM_011889	509	435	472	323	513	623	486.333	166	155	143	241	176.25	5.82102e-05	0.00219872	1.46432	1.64437e-05	0.000323598	1.42116
38231_NM_011129	177	165	171	89	123	312	174.667	410	453	887	1424	793.5	2.02375e-10	3.0671e-08	-2.18363	4.36701e-12	4.02309e-10	-2.21423
3830403N18Rik_NM_027510	0	0	0	0	0	2	0.666667	13	2	0	2	4.25	0.270578	0.729708	-2.67243	0.541096	0.77937	-inf
3830406C13Rik_NM_146051	174	96	135	171	167	173	170.333	126	99	90	137	113	0.175122	0.605749	0.592038	0.545388	0.782326	0.256637
3830406C13Rik_NM_178141	139	59	99	228	129	181	179.333	122	72	124	138	114	0.126202	0.51145	0.65361	0.562166	0.793985	-0.203533
3830408C21Rik_NR_015471	0	0	0	0	0	0	0	0	0	9	0	2.25	1	1	inf	1	1	-inf
3830417A13Rik_NM_027512	0	2	1	0	0	0	0	0	0	0	0	0	NA	NA	0	0.165373	0.410415	inf
3830431G21Rik_NM_001177503	25	28	26.5	38	10	21	23	39	18	3	34	23.5	0.88634	1	-0.0310269	0.73928	0.920896	0.173332
38596_NM_213614	632	1217	924.5	247	359	873	493	191	161	302	362	254	0.0104739	0.119891	0.956759	3.29192e-09	1.68963e-07	1.86384
38961_NM_001177323	36	89	62.5	13	15	24	17.3333	26	11	0	18	13.75	0.71622	0.972982	0.334118	0.000175084	0.00238277	2.18442
38961_NM_001177324	83	72	77.5	158	149	137	148	83	56	68	66	68.25	0.00768657	0.0965381	1.1167	0.701669	0.894144	0.183367
38961_NM_019942	33	59	46	13	19	21	17.6667	17	21	21	0	14.75	0.774126	0.985866	0.260315	0.00779896	0.049309	1.64092
38961_NR_033443	101	70	85.5	146	120	124	130	48	78	93	84	75.75	0.0750527	0.406366	0.779194	0.721031	0.907513	0.174679
3930402G23Rik_NR_030715	11	10	10.5	13	10	14	12.3333	0	2	12	13	6.75	0.352548	0.805427	0.869603	0.427887	0.693959	0.63743
39326_NM_001205367	703	850	776.5	671	574	675	640	604	577	648	886	678.75	0.591438	0.917248	-0.0848084	0.599966	0.822342	0.194106
39326_NM_009859	790	839	814.5	564	563	577	568	645	546	668	793	663	0.340649	0.79529	-0.223118	0.382341	0.652189	0.296906
39692_NM_001252332	805	718	761.5	804	806	1069	893	319	300	375	401	348.75	0.000122043	0.00408875	1.35647	0.000337104	0.00411362	1.12665
39692_NM_001252333	785	667	726	811	805	975	863.667	297	230	503	489	379.75	0.000873851	0.0197806	1.18542	0.00291421	0.0229469	0.93492
39692_NM_033144	774	724	749	956	690	1084	910	289	297	403	445	358.5	0.000138767	0.00452276	1.34389	0.000723168	0.00763867	1.06299
40057_NM_001113486	11	5	8	89	46	53	62.6667	30	32	28	22	28	0.0261767	0.220052	1.16227	0.0199948	0.0992636	-1.80735
40057_NM_001113487	23	9	16	57	53	36	48.6667	35	18	17	23	23.25	0.0621905	0.365995	1.0657	0.483162	0.734674	-0.539159
40057_NM_001113488	23	19	21	38	34	41	37.6667	17	24	12	20	18.25	0.0931545	0.452726	1.04539	0.729141	0.913697	0.202493
40057_NM_017380	7	12	9.5	38	41	34	37.6667	48	29	19	14	27.5	0.484397	0.864604	0.453857	0.0484219	0.187845	-1.53343
40422_NM_001024910	0	2	1	0	5	0	1.66667	0	0	0	0	0	0.796441	0.993085	-inf	0.165373	0.410415	inf
40422_NM_001024911	200	167	183.5	317	243	221	260.333	319	253	232	262	266.5	0.723783	0.972982	-0.0337755	0.0848043	0.274672	-0.538355
40787_NM_001009818	847	1317	1082	450	1011	465	642	681	1660	916	183	860	0.116543	0.491745	-0.421763	0.384306	0.6539	0.331292
41153_NM_027669	0	0	0	0	0	0	0	0	0	0	0	0	NA	NA	0	NA	NA	0
41883_NM_028826	11	0	5.5	0	0	0	0	0	0	7	0	1.75	1	1	inf	0.157258	0.403863	1.65208
42248_NM_053102	219	182	200.5	348	238	154	246.667	227	153	97	129	151.5	0.0841101	0.430793	0.703245	0.287154	0.566336	0.404284
4430402I18Rik_NM_198651	12	12	12	19	47	26	30.6667	47	37	18	31	33.25	0.719909	0.972982	-0.116683	0.0355158	0.1504	-1.47032
4632411B12Rik_NM_172652	1409	1443	1426	2280	1773	3138	2397	2355	2604	3724	3598	3070.25	0.173639	0.602821	-0.357126	0.000122027	0.00176074	-1.10638
4632415K11Rik_NM_028883	6	2	4	0	5	4	3	0	0	0	2	0.5	0.204337	0.649026	2.58496	0.099927	0.3057	3
4632415L05Rik_NR_027985	298	342	320	437	315	410	387.333	323	373	334	371	350.25	0.883001	1	0.145191	0.588406	0.813815	-0.130313
4632427E13Rik_NR_015510	0	0	0	0	0	0	0	4	0	0	0	1	1	1	inf	1	1	-inf
4632428C04Rik_NR_033631	305	248	276.5	95	45	70	70	161	99	100	87	111.75	0.0589105	0.35558	-0.674848	0.000229629	0.00300009	1.307
4632428N05Rik_NM_001159572	164	113	138.5	70	101	117	96	275	258	307	419	314.75	1.6667e-06	0.000100698	-1.7131	0.00031932	0.00392709	-1.18432
4632428N05Rik_NM_028732	145	136	140.5	57	88	101	82	266	245	335	344	297.5	3.361e-07	2.44731e-05	-1.85919	0.000975947	0.00963307	-1.08232
4632434I11Rik_NM_001080995	32	15	23.5	6	14	4	8	26	8	0	2	9	0.843085	1	-0.169925	0.0745876	0.25264	1.38466
4732415M23Rik_NM_177279	0	0	0	19	8	14	13.6667	4	5	7	6	5.5	0.170951	0.597821	1.31316	0.150847	0.394447	-inf
4732416N19Rik_NR_015615	0	0	0	0	3	0	1	0	0	0	2	0.5	0.099323	0.463668	1	1	1	-inf
4732418C07Rik_NM_172698	695	547	621	684	476	414	524.667	714	524	418	523	544.75	0.661715	0.951249	-0.0541932	0.622382	0.838468	0.188999
4732456N10Rik_NM_177717	0	0	0	0	3	2	1.66667	0	0	3	2	1.25	0.464329	0.857779	0.415037	1	1	-inf
4732471D19Rik_NM_176987	149	138	143.5	133	128	191	150.667	96	69	87	123	93.75	0.117273	0.492658	0.68447	0.117416	0.339349	0.61416
4732471J01Rik_NR_015569	6	0	3	0	5	2	2.33333	0	2	0	4	1.5	0.535048	0.892089	0.63743	0.327418	0.599948	1
4732490B19Rik_NR_040276	0	4	2	0	0	0	0	9	10	7	4	7.5	0.00613996	0.0825895	inf	0.337287	0.610309	-1.90689
4732491K20Rik_NR_045290	9	18	13.5	63	57	55	58.3333	96	65	64	54	69.75	0.425844	0.855885	-0.257873	1.79459e-05	0.000349064	-2.36923
4831426I19Rik_NM_001042699	0	0	0	0	0	2	0.666667	0	2	0	2	1	0.482526	0.864008	-0.584963	1	1	-inf
4831426I19Rik_NM_172500	3	0	1.5	0	2	4	2	0	0	5	2	1.75	0.764833	0.982181	0.192645	0.489409	0.739436	-0.222392
4831440E17Rik_NR_030700	41	49	45	70	55	55	60	48	43	78	88	64.25	0.667451	0.953845	-0.098734	0.257371	0.533845	-0.513771
4832428D23Rik_NM_207281	152	89	120.5	70	25	44	46.3333	165	64	64	73	91.5	0.0130812	0.140326	-0.981721	0.339363	0.611088	0.397189
4833403I15Rik_NM_029008	3	0	1.5	13	0	0	4.33333	4	0	0	2	1.5	0.327581	0.782728	1.53051	0.4496	0.707688	0
4833417C18Rik_NR_045187	266	236	251	209	130	98	145.667	278	148	177	204	201.75	0.123466	0.506529	-0.469898	0.395545	0.665714	0.315119
4833418N02Rik_NR_015506	3	5	4	0	2	2	1.33333	18	2	0	0	5	0.289995	0.749808	-1.90689	0.93901	1	-0.321928
4833419F23Rik_NR_040328	6	0	3	0	5	2	2.33333	0	0	7	11	4.5	0.596104	0.920276	-0.947533	0.93484	1	-0.584963
4833420G17Rik_NM_001113550	2907	3704	3305.5	3015	2267	2260	2514	3463	2207	2572	2332	2643.5	0.620199	0.931986	-0.0724647	0.337848	0.61089	0.322419
4833420G17Rik_NM_026127	3306	4087	3696.5	3154	2415	2461	2676.67	3710	2109	2849	2484	2788	0.651881	0.947788	-0.0587931	0.210821	0.473448	0.406929
4833422C13Rik_NR_015501	20	14	17	25	36	35	32	17	29	21	4	17.75	0.198576	0.641619	0.850253	1	1	-0.0622843
4833422C13Rik_NR_028313	3	2	2.5	0	8	8	5.33333	0	19	5	7	7.75	0.601778	0.923344	-0.539159	0.383126	0.652864	-1.63227
4833422C13Rik_NR_028314	92	108	100	165	126	187	159.333	99	86	91	123	99.75	0.118279	0.495087	0.675659	0.956334	1	0.00361125
4833422F24Rik_NM_029021	0	5	2.5	6	5	4	5	0	2	17	11	7.5	0.603427	0.924197	-0.584963	0.434231	0.694405	-1.58496
4833423E24Rik_NM_001081664	0	0	0	0	0	0	0	0	0	0	0	0	NA	NA	0	NA	NA	0
4833424O15Rik_NM_029425	669	1026	847.5	310	271	537	372.667	839	569	895	864	791.75	0.000485211	0.0125766	-1.08716	0.839938	0.985742	0.0981684
4833427F10Rik_NR_045459	6	0	3	13	3	4	6.66667	8	5	12	14	9.75	0.544455	0.897534	-0.548437	0.274457	0.550929	-1.70044
4833427G06Rik_NM_177702	46	15	30.5	89	113	45	82.3333	79	45	47	66	59.25	0.359904	0.81242	0.474661	0.0573909	0.210191	-0.958006
4833428L15Rik_NR_040732	0	0	0	0	0	0	0	0	0	0	2	0.5	1	1	inf	1	1	-inf
4833439L19Rik_NM_133797	342	287	314.5	450	355	395	400	370	335	327	350	345.5	0.731445	0.973528	0.211314	0.58332	0.809808	-0.135626
4833442J19Rik_NM_001252094	19	14	16.5	44	27	22	31	30	5	19	4	14.5	0.107275	0.480949	1.09622	0.761958	0.935779	0.186413
4833442J19Rik_NM_001252095	9	0	4.5	38	35	8	27	22	5	7	14	12	0.102885	0.470691	1.16993	0.28116	0.558942	-1.41504
4833442J19Rik_NM_001252096	0	9	4.5	19	32	8	19.6667	22	13	0	30	16.25	0.763238	0.982023	0.275313	0.091562	0.288714	-1.85244
4833442J19Rik_NM_001252097	27	0	13.5	44	34	14	30.6667	17	8	3	21	12.25	0.0543465	0.338828	1.32389	0.812533	0.968004	0.140178
4833442J19Rik_NM_177101	9	8	8.5	44	47	18	36.3333	21	19	7	18	16.25	0.0698817	0.390998	1.16085	0.346684	0.617524	-0.934905
4921501E09Rik_NM_001009544	3	0	1.5	19	0	0	6.33333	0	0	5	0	1.25	0.118392	0.49531	2.34104	0.419981	0.689317	0.263034
4921504E06Rik_NM_027600	16	12	14	0	0	6	2	0	0	0	4	1	0.386788	0.833151	1	0.00419771	0.0306718	3.80735
4921506M07Rik_NM_001037743	14	12	13	13	2	2	5.66667	13	8	11	4	9	0.482986	0.864008	-0.667425	0.483951	0.735075	0.530515
4921507P07Rik_NM_027564	4	0	2	32	2	0	11.3333	4	0	5	0	2.25	0.0481678	0.317803	2.33258	0.504287	0.75066	-0.169925
4921509C19Rik_NM_198655	56	25	40.5	25	24	16	21.6667	30	8	19	13	17.5	0.701057	0.965213	0.308122	0.046945	0.183447	1.21057
4921509O07Rik_NR_045501	0	2	1	13	0	0	4.33333	4	0	0	0	1	0.197962	0.640814	2.11548	0.421731	0.689632	0
4921510H08Rik_NM_025724	0	0	0	0	0	0	0	0	0	0	0	0	NA	NA	0	NA	NA	0
4921511C10Rik_NR_045502	0	0	0	0	0	2	0.666667	0	0	0	0	0	0.46037	0.855885	-inf	NA	NA	0
4921511C20Rik_NR_003646	0	0	0	0	2	0	0.666667	0	0	3	0	0.75	0.417028	0.850496	-0.169925	1	1	-inf
4921511H03Rik_NM_027603	4	5	4.5	0	0	0	0	8	0	3	0	2.75	0.57846	0.913334	inf	0.349155	0.620452	0.710493
4921513D23Rik_NM_001081154	10361	15951	13156	5118	15582	5966	8888.67	12056	31985	19491	4109	16910.2	0.00677206	0.0884475	-0.927859	0.182438	0.435077	-0.362177
4921513I03Rik_NR_038000	4	4	4	0	0	2	0.666667	4	0	0	0	1	0.474719	0.86204	-0.584963	0.153787	0.398572	2
4921515J06Rik_NM_001078646	32	18	25	32	59	37	42.6667	4	21	3	34	15.5	0.0166556	0.164686	1.46084	0.302929	0.582067	0.68966
4921515J06Rik_NM_025723	12	9	10.5	63	24	19	35.3333	17	24	7	9	14.25	0.0429678	0.295693	1.31007	0.702566	0.894705	-0.440573
4921517D22Rik_NM_183290	4	12	8	25	10	14	16.3333	4	0	12	2	4.5	0.0533273	0.334877	1.85982	0.386352	0.656227	0.830075
4921517L17Rik_NM_027585	0	2	1	6	8	16	10	26	10	12	18	16.5	0.323129	0.779109	-0.722466	0.00408594	0.0300472	-4.04439
4921523A10Rik_NM_173449	4443	4371	4407	4193	2662	2236	3030.33	4092	2394	1938	2643	2766.75	0.913087	1	0.131284	0.0323233	0.140452	0.671605
4921524J17Rik_NM_025722	75	50	62.5	51	54	70	58.3333	78	45	36	66	56.25	0.960032	1	0.0524674	0.765692	0.938778	0.152003
4921524J17Rik_NR_033144	43	59	51	57	102	40	66.3333	35	32	52	45	41	0.177426	0.609416	0.69411	0.53615	0.775775	0.314873
4921524L21Rik_NM_027598	0	0	0	0	0	0	0	0	0	0	2	0.5	1	1	inf	1	1	-inf
4921525B02Rik_NR_045148	3	10	6.5	6	0	0	2	4	0	0	2	1.5	0.52468	0.88763	0.415037	0.103464	0.312255	2.11548
4921525O09Rik_NR_045061	0	0	0	0	5	0	1.66667	0	0	0	2	0.5	0.259619	0.71917	1.73697	1	1	-inf
4921528I01Rik_NM_027616	11	0	5.5	13	0	0	4.33333	4	0	0	0	1	0.197962	0.640814	2.11548	0.0970273	0.299837	2.45943
4921528O07Rik_NM_030071	0	4	2	6	0	0	2	0	0	0	2	0.5	0.310522	0.76549	2	0.262385	0.536779	2
4921530D09Rik_NM_029859	0	0	0	0	0	0	0	0	0	0	0	0	NA	NA	0	NA	NA	0
4921530L18Rik_NR_038162	0	0	0	6	0	0	2	0	0	0	0	0	0.585438	0.913334	-inf	NA	NA	0
4921530L21Rik_NM_025733	0	0	0	0	2	0	0.666667	9	0	0	2	2.75	0.689738	0.961661	-2.04439	1	1	-inf
4921531C22Rik_NR_033782	4	9	6.5	13	13	12	12.6667	13	2	11	14	10	0.730126	0.973478	0.341037	0.733193	0.916872	-0.621488
4921531P14Rik_NR_045361	0	0	0	0	0	0	0	0	0	0	2	0.5	1	1	inf	1	1	-inf
4921536K21Rik_NM_026150	32	28	30	25	16	17	19.3333	22	8	16	16	15.5	0.707081	0.96858	0.318822	0.147599	0.388284	0.952694
4921539E11Rik_NM_001163494	0	5	2.5	0	3	0	1	9	0	0	7	4	0.378509	0.829155	-2	0.862199	0.998541	-0.678072
4921539E11Rik_NM_027612	11	8	9.5	0	3	0	1	4	0	0	2	1.5	0.693649	0.962171	-0.584963	0.0405627	0.164832	2.66297
4922501C03Rik_NM_199316	108	123	115.5	95	74	162	110.333	87	75	141	56	89.75	0.589323	0.915659	0.297885	0.388133	0.657659	0.363909
4922501L14Rik_NM_175176	7	45	26	95	82	37	71.3333	48	32	49	78	51.75	0.392916	0.8365	0.463018	0.0642474	0.227579	-0.993047
4922502D21Rik_NM_199034	19	5	12	6	0	6	4	0	5	3	2	2.5	0.568955	0.911038	0.678072	0.0454472	0.179134	2.26303
4922502N22Rik_NR_045149	9	7	8	0	0	4	1.33333	0	2	0	2	1	0.477207	0.86204	0.415037	0.0402521	0.164075	3
4922505G16Rik_NM_001039557	9	11	10	0	0	8	2.66667	4	10	0	7	5.25	0.513306	0.882352	-0.97728	0.311741	0.588966	0.929611
4930401C15Rik_NR_045349	3	5	4	0	2	0	0.666667	9	2	7	7	6.25	0.0936715	0.45371	-3.22882	0.943358	1	-0.643856
4930402F06Rik_NM_001080709	0	6	3	0	2	2	1.33333	0	0	0	0	0	0.764367	0.982023	-inf	0.128483	0.358056	inf
4930402H24Rik_NM_029432	598	477	537.5	361	315	409	361.667	684	407	524	427	510.5	0.0815301	0.42317	-0.49725	0.910608	1	0.0743538
4930403N07Rik_NM_028687	33	25	29	13	13	21	15.6667	22	8	20	23	18.25	0.681338	0.959885	-0.220198	0.294732	0.573504	0.668156
4930404A05Rik_NR_040495	3	5	4	0	0	0	0	4	0	9	0	3.25	0.200169	0.642568	inf	0.595268	0.819033	0.29956
4930404A10Rik_NM_029105	17	2	9.5	0	3	0	1	4	5	3	4	4	0.363048	0.815455	-2	0.212623	0.476263	1.24793
4930404H21Rik_NM_028654	3	5	4	0	3	4	2.33333	0	2	11	2	3.75	0.810166	1	-0.684498	0.67187	0.875248	0.0931094
4930404I05Rik_NR_028368	0	0	0	0	0	0	0	4	0	0	4	2	1	1	inf	1	1	-inf
4930405A21Rik_NR_040505	20	0	10	6	3	6	5	0	5	0	6	2.75	0.496084	0.871724	0.862496	0.0904792	0.286593	1.8625
4930405J17Rik_NR_045350	0	0	0	0	0	2	0.666667	0	0	0	0	0	0.46037	0.855885	-inf	NA	NA	0
4930406D18Rik_NR_040543	4	0	2	0	0	0	0	0	0	0	0	0	NA	NA	0	0.316587	0.588966	inf
4930407I10Rik_NM_001166475	0	0	0	0	0	0	0	4	2	0	0	1.5	1	1	inf	1	1	-inf
4930412B13Rik_NR_040631	0	0	0	0	0	0	0	0	0	5	0	1.25	1	1	inf	1	1	-inf
4930412C18Rik_NR_030693	0	6	3	25	8	8	13.6667	13	11	16	5	11.25	0.773003	0.985679	0.280736	0.185559	0.440245	-1.90689
4930412F15Rik_NM_175517	4	0	2	0	5	0	1.66667	0	0	0	2	0.5	0.259619	0.71917	1.73697	0.196234	0.45562	2
4930412O13Rik_NR_024257	36	36	36	13	16	12	13.6667	30	8	29	9	19	0.439066	0.855885	-0.475338	0.13248	0.363696	0.921997
4930413E15Rik_NR_040694	0	0	0	6	0	0	2	0	0	0	0	0	0.585438	0.913334	-inf	NA	NA	0
4930414N06Rik_NR_040294	0	0	0	0	0	0	0	0	0	0	0	0	NA	NA	0	NA	NA	0
4930415F15Rik_NM_028669	4	0	2	0	3	0	1	4	0	0	0	1	0.532492	0.891168	0	0.339886	0.611088	1
4930415L06Rik_NM_001033880	0	5	2.5	0	0	2	0.666667	8	0	5	0	3.25	0.430729	0.855885	-2.2854	0.628777	0.843115	-0.378512
4930415O20Rik_NM_001201322	0	4	2	25	20	12	19	4	10	5	25	11	0.339185	0.794608	0.788496	0.106694	0.317881	-2.45943
4930417G10Rik_NM_029107	9	34	21.5	38	11	26	25	21	10	10	14	13.75	0.243938	0.70219	0.862496	0.350398	0.621169	0.644905
4930417O13Rik_NR_015527	3	0	1.5	0	0	0	0	0	0	0	0	0	NA	NA	0	0.433731	0.693959	inf
4930419G24Rik_NR_040595	0	2	1	0	0	0	0	0	0	0	0	0	NA	NA	0	0.165373	0.410415	inf
4930420K17Rik_NM_001081029	509	551	530	228	423	273	308	498	774	489	250	502.75	0.019785	0.18489	-0.706911	0.963751	1	0.0761512
4930422G04Rik_NM_197997	93	75	84	63	71	100	78	43	38	98	59	59.5	0.479214	0.862441	0.390584	0.274994	0.551654	0.4975
4930423M02Rik_NR_038183	0	0	0	0	0	0	0	0	0	3	2	1.25	1	1	inf	1	1	-inf
4930425K10Rik_NR_038182	0	5	2.5	0	0	0	0	0	0	0	0	0	NA	NA	0	0.293316	0.571897	inf
4930425O10Rik_NR_040545	9	11	10	0	0	2	0.666667	4	8	0	2	3.5	0.368265	0.819834	-2.39232	0.173654	0.422664	1.51457
4930426L09Rik_NR_024323	4	0	2	0	2	0	0.666667	0	2	0	4	1.5	0.766268	0.982181	-1.16993	0.406494	0.676729	0.415037
4930427A07Rik_NM_134041	214	127	170.5	89	48	55	64	104	35	64	44	61.75	0.939183	1	0.0516328	0.000193396	0.00259825	1.46526
4930428D18Rik_NM_001033799	0	0	0	0	0	4	1.33333	0	0	0	2	0.5	0.0908704	0.447496	1.41504	1	1	-inf
4930428E23Rik_NM_001033786	0	0	0	0	0	0	0	4	0	0	0	1	1	1	inf	1	1	-inf
4930428G15Rik_NR_040730	0	0	0	0	0	0	0	0	0	5	0	1.25	1	1	inf	1	1	-inf
4930429B21Rik_NR_027966	13	33	23	25	5	20	16.6667	18	13	21	2	13.5	0.737859	0.975765	0.304006	0.269659	0.544996	0.768674
4930429F24Rik_NR_040734	4	0	2	0	2	0	0.666667	0	10	0	2	3	0.458255	0.855885	-2.16993	0.673034	0.875902	-0.584963
4930430A15Rik_NM_026248	3	9	6	6	3	0	3	8	5	3	4	5	0.618693	0.931322	-0.736966	0.663381	0.869096	0.263034
4930430F08Rik_NM_175128	287	386	336.5	386	294	163	281	535	216	308	280	334.75	0.3184	0.773339	-0.252514	0.947574	1	0.00752245
4930430F21Rik_NR_045186	17	2	9.5	0	0	0	0	0	0	5	0	1.25	1	1	inf	0.0312376	0.136773	2.926
4930431A04Rik_NM_001099918	0	0	0	0	3	0	1	0	0	0	0	0	0.728751	0.972982	-inf	NA	NA	0
4930431P03Rik_NR_045059	3	33	18	0	0	0	0	13	2	5	11	7.75	0.00637904	0.0850786	inf	0.136181	0.369866	1.21573
4930432K21Rik_NM_001163752	0	0	0	0	0	2	0.666667	0	0	0	2	0.5	0.1105	0.482317	0.415037	1	1	-inf
4930432K21Rik_NM_029045	0	0	0	6	3	8	5.66667	0	0	3	4	1.75	0.25281	0.712608	1.69515	1	1	-inf
4930433B08Rik_NR_040544	3	10	6.5	0	0	0	0	0	0	0	0	0	NA	NA	0	0.010335	0.0609441	inf
4930433I11Rik_NM_207248	3	0	1.5	0	0	0	0	0	0	0	2	0.5	1	1	inf	0.209936	0.471923	1.58496
4930433N12Rik_NR_027988	3	5	4	0	2	6	2.66667	0	5	12	5	5.5	0.47265	0.86204	-1.04439	1	1	-0.459432
4930435E12Rik_NM_029042	0	9	4.5	0	0	0	0	0	2	0	2	1	1	1	inf	0.129688	0.359041	2.16993
4930440C22Rik_NR_040473	0	2	1	0	0	0	0	0	2	9	0	2.75	0.333192	0.788592	inf	0.689336	0.885524	-1.45943
4930441J16Rik_NR_040501	4	0	2	0	0	0	0	0	0	5	0	1.25	1	1	inf	0.371531	0.642882	0.678072
4930441O14Rik_NR_027969	11	12	11.5	6	10	8	8	22	5	3	6	9	0.843862	1	-0.169925	0.586873	0.812727	0.353637
4930442J19Rik_NR_040747	0	7	3.5	0	3	0	1	0	2	0	0	0.5	0.102492	0.470001	1	0.115794	0.336128	2.80735
4930443G12Rik_NM_029054	4	0	2	19	8	0	9	0	0	7	4	2.75	0.163114	0.585159	1.71049	0.564674	0.795567	-0.459432
4930443O20Rik_NR_040504	3	0	1.5	0	0	0	0	0	0	0	0	0	NA	NA	0	0.433731	0.693959	inf
4930444A02Rik_NM_029037	79	56	67.5	13	50	36	33	149	21	48	36	63.5	0.0299074	0.238672	-0.944291	0.867839	1	0.0881309
4930444F02Rik_NR_038034	3	0	1.5	0	0	0	0	0	0	0	2	0.5	1	1	inf	0.209936	0.471923	1.58496
4930444G20Rik_NM_053264	4	0	2	0	0	2	0.666667	0	0	0	0	0	0.46037	0.855885	-inf	0.316587	0.588966	inf
4930444P10Rik_NM_001243238	4	19	11.5	25	29	19	24.3333	13	8	5	7	8.25	0.0422876	0.292932	1.56047	0.498266	0.746449	0.479168
4930447C04Rik_NM_029444	0	0	0	0	3	0	1	4	5	0	6	3.75	0.40766	0.846988	-1.90689	0.735118	0.918168	-inf
4930447N08Rik_NR_045168	0	0	0	0	0	0	0	0	0	0	2	0.5	1	1	inf	1	1	-inf
4930448H16Rik_NR_040700	3	2	2.5	0	0	0	0	4	0	0	2	1.5	1	1	inf	0.366115	0.637614	0.736966
4930448I06Rik_NR_040475	0	7	3.5	0	0	0	0	0	0	0	2	0.5	1	1	inf	0.120415	0.344243	2.80735
4930448I18Rik_NR_040696	0	2	1	0	0	0	0	0	0	0	0	0	NA	NA	0	0.165373	0.410415	inf
4930448K20Rik_NR_004448	0	0	0	0	0	0	0	0	0	0	0	0	NA	NA	0	NA	NA	0
4930449E18Rik_NR_045319	4	2	3	0	3	0	1	17	0	0	0	4.25	0.33796	0.793386	-2.08746	0.868348	1	-0.5025
4930451C15Rik_NM_001145435	38	42	40	57	119	38	71.3333	74	51	44	47	54	0.463145	0.857019	0.401617	0.370716	0.642638	-0.432959
4930451C15Rik_NM_029053	39	34	36.5	89	125	37	83.6667	52	43	35	59	47.25	0.084233	0.430851	0.824339	0.482601	0.734133	-0.372418
4930451I11Rik_NM_183131	25	20	22.5	13	15	14	14	13	8	21	11	13.25	1	1	0.0794345	0.266593	0.541445	0.763933
4930452B06Rik_NM_028934	94	34	64	89	69	28	62	113	58	65	58	73.5	0.42845	0.855885	-0.245476	0.609617	0.830051	-0.199672
4930452G13Rik_NR_045060	0	2	1	0	2	2	1.33333	0	0	3	9	3	0.71653	0.972982	-1.16993	0.702895	0.894898	-1.58496
4930452N14Rik_NR_040629	19	7	13	13	10	2	8.33333	4	16	3	2	6.25	0.697497	0.963922	0.415037	0.241614	0.512298	1.05658
4930453H23Rik_NM_001252013	0	5	2.5	0	0	0	0	0	5	0	2	1.75	1	1	inf	0.398054	0.668072	0.514573
4930453N24Rik_NM_026273	93	59	76	82	77	76	78.3333	43	45	72	92	63	0.590174	0.916077	0.314275	0.561658	0.79375	0.270648
4930455C21Rik_NM_024273	503	468	485.5	380	287	273	313.333	441	295	393	307	359	0.400093	0.842538	-0.196286	0.197096	0.456717	0.435487
4930455D15Rik_NR_045381	11	28	19.5	19	5	0	8	0	2	3	9	3.5	0.305634	0.763601	1.19265	0.0133172	0.0735478	2.47805
4930455F16Rik_NR_040570	0	0	0	0	0	0	0	0	0	0	0	0	NA	NA	0	NA	NA	0
4930455F16Rik_NR_040571	4	0	2	6	0	0	2	0	0	0	0	0	0.585438	0.913334	-inf	0.316587	0.588966	inf
4930455F16Rik_NR_040572	3	0	1.5	0	0	0	0	0	0	0	0	0	NA	NA	0	0.433731	0.693959	inf
4930455F23Rik_NM_029115	209	213	211	323	429	319	357	226	300	226	262	253.5	0.240271	0.696353	0.493938	0.354071	0.624466	-0.264743
4930455H04Rik_NR_040596	0	0	0	0	0	0	0	4	0	5	2	2.75	0.497124	0.872244	inf	1	1	-inf
4930455J16Rik_NR_045469	0	2	1	0	0	0	0	0	0	3	0	0.75	1	1	inf	0.378532	0.647889	0.415037
4930458L03Rik_NM_030047	7	9	8	13	2	2	5.66667	17	2	0	0	4.75	0.851153	1	0.254573	0.395564	0.665714	0.752072
4930465A12Rik_NM_029137	0	0	0	6	0	0	2	4	0	0	2	1.5	0.52468	0.88763	0.415037	1	1	-inf
4930465K10Rik_NR_027978	0	0	0	0	0	0	0	0	2	0	0	0.5	1	1	inf	1	1	-inf
4930467E23Rik_NM_001039553	104	87	95.5	101	36	17	51.3333	166	48	37	40	72.75	0.1832	0.618208	-0.503051	0.358947	0.62971	0.392553
4930467K11Rik_NR_045353	0	0	0	6	0	0	2	0	0	0	0	0	0.585438	0.913334	-inf	NA	NA	0
4930469G21Rik_NM_001195189	0	2	1	6	8	2	5.33333	0	2	0	4	1.5	0.224859	0.677946	1.83007	0.51409	0.758543	-0.584963
4930470P17Rik_NR_027825	0	0	0	0	0	0	0	0	0	0	2	0.5	1	1	inf	1	1	-inf
4930471G03Rik_NR_015571	0	8	4	6	5	0	3.66667	13	2	0	9	6	0.606631	0.926088	-0.710493	1	1	-0.584963
4930471L23Rik_NR_045460	0	2	1	0	0	0	0	0	0	0	2	0.5	1	1	inf	0.218846	0.484107	1
4930471M23Rik_NM_175675	336	197	266.5	310	417	412	379.667	519	438	645	619	555.25	0.0567228	0.347369	-0.548404	0.000470912	0.00542779	-1.059
4930473A02Rik_NR_040348	0	0	0	0	0	0	0	0	0	3	11	3.5	0.180797	0.613461	inf	1	1	-inf
4930473A06Rik_NM_001081012	4	14	9	6	8	6	6.66667	17	0	0	4	5.25	0.723297	0.972982	0.344648	0.383315	0.652987	0.777608
4930473O22Rik_NR_045356	0	0	0	0	0	0	0	0	0	0	0	0	NA	NA	0	NA	NA	0
4930474G06Rik_NR_045398	20	6	13	6	0	10	5.33333	4	0	9	2	3.75	0.634399	0.93924	0.508147	0.0929925	0.291435	1.79355
4930474M22Rik_NR_027986	0	0	0	0	0	0	0	0	0	0	0	0	NA	NA	0	NA	NA	0
4930474N05Rik_NM_175008	0	0	0	0	0	0	0	0	0	0	0	0	NA	NA	0	NA	NA	0
4930474N09Rik_NR_038130	0	2	1	0	0	0	0	0	0	0	2	0.5	1	1	inf	0.218846	0.484107	1
4930478L05Rik_NR_040569	25	10	17.5	6	10	0	5.33333	13	0	0	16	7.25	0.692799	0.962171	-0.442943	0.128389	0.358056	1.2713
4930479M11Rik_NR_027849	0	2	1	0	0	0	0	0	0	0	0	0	NA	NA	0	0.165373	0.410415	inf
4930480G23Rik_NR_040768	3	0	1.5	0	0	0	0	0	0	0	0	0	NA	NA	0	0.433731	0.693959	inf
4930480K15Rik_NR_045463	228	277	252.5	114	73	154	113.667	192	139	75	127	133.25	0.398252	0.840658	-0.229326	0.00936883	0.0567363	0.922148
4930481A15Rik_NR_015545	33	31	32	38	29	35	34	30	27	49	34	35	0.819918	1	-0.0418202	0.846056	0.989923	-0.129283
4930481A15Rik_NR_027938	23	21	22	51	47	25	41	26	22	9	34	22.75	0.161486	0.582125	0.849757	1	1	-0.048363
4930481A15Rik_NR_027939	0	0	0	0	0	0	0	0	2	0	0	0.5	1	1	inf	1	1	-inf
4930483J18Rik_NR_015603	39	18	28.5	6	23	12	13.6667	30	77	26	7	35	0.0186473	0.177883	-1.35669	0.603171	0.824992	-0.296393
4930486F22Rik_NR_038024	0	2	1	0	3	0	1	0	0	0	0	0	0.728751	0.972982	-inf	0.165373	0.410415	inf
4930486L24Rik_NM_178098	6	0	3	0	0	2	0.666667	4	0	0	4	2	0.809045	1	-1.58496	0.387959	0.657491	0.584963
4930487H11Rik_NR_040601	0	0	0	6	0	0	2	0	0	0	0	0	0.585438	0.913334	-inf	NA	NA	0
4930488B22Rik_NR_040627	0	2	1	0	0	0	0	4	0	0	0	1	1	1	inf	0.421731	0.689632	0
4930488L21Rik_NR_026888	17	28	22.5	32	29	22	27.6667	17	16	9	9	12.75	0.116829	0.491776	1.11765	0.240422	0.510678	0.819428
4930500J02Rik_NR_040322	3	0	1.5	0	3	0	1	0	0	0	2	0.5	0.099323	0.463668	1	0.209936	0.471923	1.58496
4930500J02Rik_NR_040323	27	6	16.5	6	26	10	14	9	5	16	9	9.75	0.548044	0.898782	0.521953	0.314723	0.588966	0.758992
4930500L23Rik_NR_040701	4	7	5.5	0	8	2	3.33333	0	0	14	2	4	0.9412	1	-0.263034	0.580388	0.807343	0.459432
4930502A04Rik_NR_040737	0	0	0	0	0	0	0	0	0	0	0	0	NA	NA	0	NA	NA	0
4930502E18Rik_NM_029142	0	0	0	0	2	2	1.33333	0	0	0	2	0.5	0.0913489	0.448278	1.41504	1	1	-inf
4930503B20Rik_NM_029144	9	9	9	6	5	2	4.33333	4	0	12	2	4.5	1	1	-0.0544478	0.285962	0.564596	1
4930503E14Rik_NM_029131	25	16	20.5	32	13	6	17	39	5	16	9	17.25	0.918867	1	-0.0210616	0.666823	0.872152	0.249028
4930503L19Rik_NM_172967	22	18	20	25	5	10	13.3333	4	13	16	0	8.25	0.434227	0.855885	0.692571	0.107635	0.319979	1.27753
4930504O13Rik_NM_207527	0	0	0	0	0	0	0	0	0	0	0	0	NA	NA	0	NA	NA	0
4930505A04Rik_NM_001100394	0	0	0	0	0	0	0	4	0	0	0	1	1	1	inf	1	1	-inf
4930506M07Rik_NM_001114312	0	9	4.5	25	5	10	13.3333	8	2	10	2	5.5	0.186049	0.623516	1.27753	0.941404	1	-0.289507
4930506M07Rik_NM_175172	6	5	5.5	0	3	10	4.33333	9	2	3	2	4	0.944656	1	0.115477	0.582493	0.808973	0.459432
4930507D05Rik_NR_027926	12	37	24.5	13	10	10	11	9	10	25	25	17.25	0.35929	0.811761	-0.649093	0.4228	0.690392	0.506185
4930509J09Rik_NR_040547	28	34	31	6	3	6	5	35	16	12	13	19	0.0194782	0.182905	-1.926	0.259216	0.536049	0.706269
4930509K18Rik_NR_040663	0	0	0	0	0	2	0.666667	4	0	0	0	1	0.474719	0.86204	-0.584963	1	1	-inf
4930511E03Rik_NR_040761	0	0	0	0	0	0	0	0	0	0	0	0	NA	NA	0	NA	NA	0
4930511M06Rik_NR_015494	523	405	464	190	131	118	146.333	297	167	179	195	209.5	0.0951223	0.456233	-0.517692	0.000469025	0.005411	1.14717
4930511M06Rik_NR_027944	630	429	529.5	152	130	96	126	371	147	195	143	214	0.0205732	0.189184	-0.764187	5.55463e-05	0.000914859	1.30702
4930511M06Rik_NR_027945	0	0	0	0	0	0	0	0	0	0	2	0.5	1	1	inf	1	1	-inf
4930511M11Rik_NM_029141	152	105	128.5	108	69	51	76	139	61	117	41	89.5	0.422172	0.853491	-0.235888	0.201174	0.463326	0.521809
4930511M11Rik_NM_029154	180	119	149.5	89	86	56	77	109	86	72	69	84	0.599416	0.922026	-0.125531	0.0338007	0.145091	0.831684
4930512B01Rik_NR_033573	0	0	0	0	0	0	0	4	0	0	0	1	1	1	inf	1	1	-inf
4930513D17Rik_NR_045416	0	4	2	0	0	0	0	4	0	0	0	1	1	1	inf	0.339949	0.611088	1
4930513N10Rik_NR_015574	9	4	6.5	6	5	0	3.66667	4	2	0	0	1.5	0.398659	0.84098	1.28951	0.101638	0.308912	2.11548
4930515G01Rik_NR_027872	7	0	3.5	19	5	2	8.66667	0	16	5	9	7.5	0.876416	1	0.208587	0.576289	0.804488	-1.09954
4930515L03Rik_NR_040632	4	0	2	0	0	0	0	0	0	0	0	0	NA	NA	0	0.316587	0.588966	inf
4930515L19Rik_NR_045440	3	0	1.5	0	0	2	0.666667	0	0	3	0	0.75	0.41526	0.850496	-0.169925	0.33678	0.609899	1
4930517E11Rik_NR_040611	0	0	0	0	0	0	0	0	2	0	0	0.5	1	1	inf	1	1	-inf
4930519F09Rik_NR_033601	106	73	89.5	89	52	43	61.3333	123	56	69	76	81	0.251596	0.711712	-0.401251	0.76797	0.940242	0.143966
4930519F16Rik_NM_029170	0	0	0	6	2	0	2.66667	8	8	0	0	4	0.816292	1	-0.584963	0.519581	0.762708	-inf
4930519G04Rik_NM_026263	17	34	25.5	19	32	31	27.3333	35	16	23	15	22.25	0.69474	0.962723	0.296856	0.730948	0.915185	0.196692
4930520O04Rik_NR_040383	6	0	3	6	5	0	3.66667	0	2	0	2	1	0.250083	0.710004	1.87447	0.203557	0.466509	1.58496
4930520O04Rik_NR_040384	3	5	4	13	8	2	7.66667	4	2	0	2	2	0.158375	0.575473	1.9386	0.258191	0.535041	1
4930521A18Rik_NM_029062	11	0	5.5	0	0	4	1.33333	4	0	0	0	1	0.477831	0.86204	0.415037	0.0970273	0.299837	2.45943
4930521E06Rik_NR_040602	16	4	10	0	0	0	0	0	0	0	0	0	NA	NA	0	0.00161742	0.0143587	inf
4930522H14Rik_NM_001199090	4	0	2	0	0	0	0	0	0	0	0	0	NA	NA	0	0.316587	0.588966	inf
4930523C07Rik_NM_001162896	125	141	133	165	93	113	123.667	70	59	95	73	74.25	0.101511	0.469463	0.735994	0.0367463	0.154028	0.840963
4930523C07Rik_NR_028111	3	0	1.5	0	0	0	0	0	2	0	0	0.5	1	1	inf	0.219559	0.484107	1.58496
4930523O13Rik_NR_040451	0	0	0	6	0	0	2	4	0	0	2	1.5	0.52468	0.88763	0.415037	1	1	-inf
4930524B15Rik_NM_026262	3	4	3.5	0	0	0	0	9	0	0	2	2.75	0.662819	0.951376	inf	0.428651	0.693959	0.347923
4930524E20Rik_NM_001081661	0	2	1	0	0	0	0	0	0	0	0	0	NA	NA	0	0.165373	0.410415	inf
4930524L23Rik_NR_029473	7	19	13	19	19	10	16	13	13	5	16	11.75	0.610434	0.926984	0.445411	0.807364	0.964984	0.145851
4930524O05Rik_NR_045316	0	0	0	0	0	0	0	0	0	0	2	0.5	1	1	inf	1	1	-inf
4930524O08Rik_NR_040735	7	6	6.5	6	3	2	3.66667	4	2	3	4	3.25	0.879604	1	0.174029	0.323359	0.596676	1
4930525D18Rik_NR_040738	3	4	3.5	13	0	2	5	9	0	5	2	4	0.737416	0.975765	0.321928	0.802018	0.962465	-0.192645
4930525F21Rik_NM_029455	0	0	0	13	0	2	5	4	0	0	2	1.5	0.261255	0.721453	1.73697	1	1	-inf
4930525G20Rik_NR_045194	14	0	7	6	2	4	4	4	5	0	0	2.25	0.502818	0.87692	0.830075	0.164395	0.410415	1.63743
4930526D03Rik_NM_199023	0	0	0	0	0	0	0	4	0	0	0	1	1	1	inf	1	1	-inf
4930526I15Rik_NR_015516	19	8	13.5	19	35	35	29.6667	22	5	25	34	21.5	0.506923	0.879574	0.464506	0.413834	0.683179	-0.671377
4930526I15Rik_NR_027950	6	14	10	57	34	35	42	8	11	25	43	21.75	0.113654	0.487634	0.949374	0.190627	0.448525	-1.12102
4930526L06Rik_NR_045317	17	20	18.5	6	10	8	8	4	18	16	11	12.25	0.458901	0.855885	-0.61471	0.409244	0.678388	0.594744
4930528A17Rik_NR_028384	41	19	30	13	15	10	12.6667	34	13	3	14	16	0.598047	0.92126	-0.337035	0.163302	0.410415	0.906891
4930528F23Rik_NM_029197	3	0	1.5	0	0	2	0.666667	9	0	0	0	2.25	0.91485	1	-1.75489	0.551886	0.786176	-0.584963
4930528P14Rik_NR_040516	0	4	2	0	0	0	0	0	0	0	2	0.5	1	1	inf	0.262385	0.536779	2
4930529C04Rik_NR_033593	15924	23080	19502	8247	24330	6104	12893.7	18741	52114	30099	2572	25881.5	0.00639348	0.085181	-1.00526	0.159869	0.408359	-0.408299
4930529K09Rik_NR_040457	0	0	0	0	0	0	0	0	2	0	0	0.5	1	1	inf	1	1	-inf
4930529L06Rik_NR_040537	0	4	2	0	0	4	1.33333	0	0	0	0	0	0.762735	0.981979	-inf	0.317573	0.588966	inf
4930529M08Rik_NM_175280	3	10	6.5	0	3	2	1.66667	0	5	0	2	1.75	0.750467	0.979298	-0.0703893	0.11657	0.337562	1.89308
4930533B01Rik_NR_040614	0	0	0	0	0	0	0	0	0	5	0	1.25	1	1	inf	1	1	-inf
4930533P14Rik_NR_040478	0	4	2	0	0	0	0	0	2	0	0	0.5	1	1	inf	0.261938	0.536779	2
4930534B04Rik_NM_181815	28	33	30.5	76	37	35	49.3333	17	16	34	37	26	0.102783	0.470562	0.924051	0.683627	0.882615	0.230298
4930538K18Rik_NM_029198	0	6	3	13	13	4	10	0	0	0	4	1	0.0204754	0.188778	3.32193	0.206343	0.468842	1.58496
4930539C22Rik_NR_040600	4	4	4	0	0	0	0	0	0	0	0	0	NA	NA	0	0.0397197	0.162616	inf
4930539E08Rik_NM_172450	73	81	77	44	21	44	36.3333	74	51	33	46	51	0.239307	0.694911	-0.489204	0.196635	0.456071	0.594361
4930539J05Rik_NR_030689	9	9	9	32	40	12	28	9	5	14	2	7.5	0.0123725	0.135116	1.90046	0.717389	0.905558	0.263034
4930539N22Rik_NR_040598	0	2	1	0	0	0	0	0	0	9	2	2.75	0.415165	0.850496	inf	0.683286	0.882444	-1.45943
4930542C21Rik_NR_040565	0	0	0	0	0	0	0	0	0	0	0	0	NA	NA	0	NA	NA	0
4930542D17Rik_NR_040566	11	16	13.5	0	5	2	2.33333	18	0	0	0	4.5	0.597603	0.921068	-0.947533	0.113142	0.331195	1.58496
4930544G11Rik_NM_001161773	0	0	0	0	3	0	1	0	0	0	4	1	0.532222	0.891168	0	1	1	-inf
4930544O15Rik_NM_029196	3	0	1.5	0	0	0	0	0	0	0	0	0	NA	NA	0	0.433731	0.693959	inf
4930545E07Rik_NR_045374	0	0	0	0	0	0	0	4	0	0	0	1	1	1	inf	1	1	-inf
4930545H06Rik_NR_045357	0	0	0	0	0	0	0	0	2	0	0	0.5	1	1	inf	1	1	-inf
4930545L23Rik_NR_040517	13	10	11.5	13	16	12	13.6667	9	8	3	9	7.25	0.323085	0.779077	0.914609	0.408501	0.677812	0.665581
4930546C10Rik_NR_038051	6	2	4	6	8	0	4.66667	4	0	3	0	1.75	0.347426	0.8012	1.41504	0.2337	0.50264	1.19265
4930546K05Rik_NR_040754	19	45	32	32	18	21	23.6667	43	78	76	33	57.5	0.00684452	0.0891628	-1.28071	0.0853312	0.275596	-0.84549
4930547C10Rik_NM_026652	0	2	1	0	0	0	0	4	5	0	0	2.25	1	1	inf	0.630355	0.844166	-1.16993
4930547E14Rik_NR_040564	6	9	7.5	6	0	0	2	0	2	0	7	2.25	0.9265	1	-0.169925	0.148344	0.389654	1.73697
4930547N16Rik_NM_029249	3	5	4	13	10	10	11	22	0	0	7	7.25	0.526559	0.888734	0.601451	0.78975	0.955236	-0.857981
4930548H24Rik_NM_026296	0	0	0	0	0	2	0.666667	0	0	0	0	0	0.46037	0.855885	-inf	NA	NA	0
4930548K13Rik_NR_040656	3	0	1.5	0	0	0	0	0	0	3	0	0.75	1	1	inf	0.33678	0.609899	1
4930549C01Rik_NM_026300	0	0	0	0	0	0	0	0	0	0	0	0	NA	NA	0	NA	NA	0
4930549G23Rik_NR_045376	0	0	0	0	0	0	0	0	0	0	2	0.5	1	1	inf	1	1	-inf
4930550C14Rik_NM_029247	0	4	2	0	11	4	5	0	2	0	2	1	0.179194	0.611406	2.32193	0.340485	0.611352	1
4930550L24Rik_NM_023774	14	29	21.5	19	10	4	11	18	8	0	4	7.5	0.558147	0.904247	0.552541	0.0602264	0.217921	1.51937
4930552N02Rik_NR_040661	0	6	3	0	0	0	0	4	0	0	0	1	1	1	inf	0.205584	0.468308	1.58496
4930552P12Rik_NR_045318	0	0	0	0	0	0	0	0	0	0	0	0	NA	NA	0	NA	NA	0
4930553E22Rik_NR_040567	4	2	3	6	0	0	2	0	0	0	0	0	0.585438	0.913334	-inf	0.128914	0.358056	inf
4930554C24Rik_NR_040739	0	0	0	0	0	0	0	4	0	0	0	1	1	1	inf	1	1	-inf
4930555B11Rik_NR_040633	6	6	6	6	0	0	2	0	0	0	2	0.5	0.310522	0.76549	2	0.0465215	0.18238	3.58496
4930555G01Rik_NM_175393	110	142	126	57	51	49	52.3333	91	48	49	62	62.5	0.439178	0.855885	-0.256126	0.0138914	0.075785	1.0115
4930555I21Rik_NM_030189	0	0	0	0	19	4	7.66667	4	0	23	18	11.25	0.509408	0.881034	-0.553254	0.00458815	0.0328846	-inf
4930556C24Rik_NR_040506	3	2	2.5	0	0	0	0	4	0	0	0	1	1	1	inf	0.300424	0.579955	1.32193
4930556G01Rik_NR_040655	3	4	3.5	0	0	2	0.666667	4	0	0	0	1	0.474719	0.86204	-0.584963	0.177219	0.427581	1.80735
4930556M19Rik_NR_045063	33	25	29	13	10	8	10.3333	30	2	5	16	13.25	0.618539	0.931284	-0.358687	0.0983278	0.302353	1.13006
4930556M19Rik_NR_045064	0	0	0	0	0	0	0	0	2	0	0	0.5	1	1	inf	1	1	-inf
4930556M19Rik_NR_045065	177	97	137	120	92	63	91.6667	144	138	158	38	119.5	0.227602	0.682155	-0.382542	0.669591	0.873842	0.197165
4930556N09Rik_NR_045358	0	2	1	0	0	0	0	0	0	3	4	1.75	1	1	inf	0.546168	0.782462	-0.807355
4930557J02Rik_NR_040703	9	6	7.5	0	0	0	0	0	0	0	2	0.5	1	1	inf	0.0256686	0.118605	3.90689
4930558C23Rik_NR_015490	13	8	10.5	6	8	2	5.33333	4	8	0	0	3	0.505251	0.878422	0.830075	0.119389	0.342846	1.80735
4930558G05Rik_NR_045441	0	0	0	0	0	0	0	4	0	0	0	1	1	1	inf	1	1	-inf
4930558J18Rik_NR_037999	4	6	5	6	0	2	2.66667	4	0	3	9	4	0.822315	1	-0.584963	0.635849	0.848586	0.321928
4930558K02Rik_NM_001204905	0	0	0	0	0	0	0	0	0	0	0	0	NA	NA	0	NA	NA	0
4930562C15Rik_NM_001252142	41	59	50	32	18	19	23	56	29	48	20	38.25	0.139044	0.5372	-0.733826	0.445921	0.704697	0.386468
4930562F07Rik_NR_038030	4	2	3	6	2	8	5.33333	0	0	3	0	0.75	0.111954	0.484886	2.83007	0.173979	0.423128	2
4930562F07Rik_NR_038031	4	0	2	0	5	4	3	0	0	0	2	0.5	0.204337	0.649026	2.58496	0.196234	0.45562	2
4930563D23Rik_NM_029252	3	5	4	0	2	6	2.66667	0	0	21	0	5.25	0.515011	0.882352	-0.97728	1	1	-0.392317
4930563E18Rik_NR_045379	43	41	42	13	5	4	7.33333	30	32	12	7	20.25	0.0480283	0.317124	-1.46538	0.0732226	0.249465	1.05247
4930563E22Rik_NM_001163728	43	37	40	76	55	104	78.3333	131	61	87	144	105.75	0.189891	0.629602	-0.432959	0.00119405	0.0113451	-1.40259
4930564G21Rik_NR_045359	0	0	0	0	0	0	0	8	0	0	0	2	1	1	inf	1	1	-inf
4930564K09Rik_NR_040381	20	4	12	0	5	14	6.33333	13	11	11	16	12.75	0.252324	0.712274	-1.00946	1	1	-0.0874628
4930564K09Rik_NR_040382	0	0	0	0	0	0	0	4	0	0	0	1	1	1	inf	1	1	-inf
4930565D16Rik_NR_040752	0	0	0	6	3	0	3	0	0	0	0	0	0.0611519	0.362423	-inf	NA	NA	0
4930565N06Rik_NR_040476	96	69	82.5	25	26	12	21	43	16	23	37	29.75	0.325212	0.780397	-0.5025	0.00257273	0.0207584	1.4715
4930567H12Rik_NR_015535	0	0	0	0	0	0	0	0	0	0	0	0	NA	NA	0	NA	NA	0
4930567H17Rik_NM_001033807	0	4	2	0	3	0	1	0	0	0	0	0	0.728751	0.972982	-inf	0.317573	0.588966	inf
4930568D16Rik_NM_029463	0	0	0	6	0	0	2	8	0	14	0	5.5	0.37046	0.822125	-1.45943	0.153274	0.39794	-inf
4930568E12Rik_NR_040755	0	0	0	0	0	4	1.33333	4	0	0	0	1	0.477831	0.86204	0.415037	1	1	-inf
4930568G15Rik_NR_040480	3	0	1.5	6	0	0	2	4	0	0	0	1	0.386108	0.832932	1	0.377863	0.647626	0.584963
4930568K20Rik_NR_045369	3	0	1.5	6	0	2	2.66667	4	0	9	0	3.25	1	1	-0.285402	0.75047	0.928342	-1.11548
4930570G19Rik_NR_040398	16	12	14	25	23	4	17.3333	17	2	16	4	9.75	0.329948	0.785514	0.830075	0.470791	0.725213	0.521953
4930570G19Rik_NR_040399	7	7	7	6	8	6	6.66667	17	0	3	0	5	0.719195	0.972982	0.415037	0.526107	0.767786	0.485427
4930570G19Rik_NR_040400	82	47	64.5	38	47	16	33.6667	70	29	3	35	34.25	0.854447	1	-0.0247831	0.06579	0.231376	0.913195
4930572J05Rik_NM_198607	769	1269	1019	215	871	247	444.333	752	1641	889	138	855	0.00193388	0.0364687	-0.944282	0.547573	0.783716	0.253158
4930572K03Rik_NR_045371	0	7	3.5	0	3	0	1	9	0	0	4	3.25	0.579607	0.913334	-1.70044	0.654266	0.862637	0.106915
4930573O16Rik_NR_040620	4	0	2	0	0	0	0	0	0	0	0	0	NA	NA	0	0.316587	0.588966	inf
4930578C19Rik_NM_175228	0	0	0	0	0	0	0	0	2	0	9	2.75	0.578911	0.913334	inf	1	1	-inf
4930578E11Rik_NR_045391	72	46	59	6	21	16	14.3333	78	18	35	33	41	0.0067214	0.088014	-1.51625	0.290133	0.570244	0.525091
4930578I06Rik_NM_026359	90	51	70.5	13	26	23	20.6667	17	43	37	11	27	0.436977	0.855885	-0.385654	0.00625482	0.0415501	1.38466
4930578N16Rik_NM_001077684	54	16	35	127	58	48	77.6667	65	65	57	67	63.5	0.62967	0.936366	0.290539	0.0751355	0.253909	-0.859402
4930578N18Rik_NR_040575	0	0	0	0	0	0	0	0	2	3	0	1.25	1	1	inf	1	1	-inf
4930579C15Rik_NM_027089	9	12	10.5	6	3	4	4.33333	0	8	0	2	2.5	0.516193	0.88259	0.793549	0.0682855	0.2377	2.07039
4930579F01Rik_NM_001163385	0	0	0	0	0	0	0	0	0	0	0	0	NA	NA	0	NA	NA	0
4930579F01Rik_NM_001163386	0	4	2	0	0	2	0.666667	0	0	0	0	0	0.46037	0.855885	-inf	0.317573	0.588966	inf
4930579G18Rik_NR_038053	120	110	115	89	81	74	81.3333	161	69	75	73	94.5	0.444561	0.855885	-0.216468	0.497526	0.745977	0.283248
4930579G22Rik_NM_026916	108	22	65	222	304	291	272.333	95	80	152	190	129.25	0.00554628	0.0769031	1.07521	0.0110457	0.0639501	-0.991653
4930579G24Rik_NM_029482	103	64	83.5	70	50	74	64.6667	82	48	87	50	66.75	0.775651	0.986092	-0.0457456	0.467157	0.722349	0.323008
4930579K19Rik_NR_029444	4	4	4	0	24	8	10.6667	0	2	3	16	5.25	0.329376	0.785514	1.02272	0.940332	1	-0.392317
4930581F22Rik_NR_029475	7	2	4.5	19	8	12	13	18	26	23	0	16.75	0.548707	0.898818	-0.365649	0.0696317	0.240786	-1.89616
4930583H14Rik_NM_026358	3	0	1.5	0	0	2	0.666667	4	5	0	0	2.25	0.826451	1	-1.75489	0.562902	0.794339	-0.584963
4930583H14Rik_NR_028121	0	0	0	0	0	2	0.666667	0	0	0	0	0	0.46037	0.855885	-inf	NA	NA	0
4930583K01Rik_NR_027879	19	0	9.5	0	0	0	0	0	0	0	4	1	1	1	inf	0.0244276	0.114405	3.24793
4930583P06Rik_NR_040612	0	0	0	0	0	2	0.666667	0	0	5	0	1.25	0.736953	0.975711	-0.906891	1	1	-inf
4930584F24Rik_NR_029445	3	12	7.5	6	2	2	3.33333	4	0	0	2	1.5	0.451171	0.855885	1.152	0.0765941	0.256948	2.32193
4930588N13Rik_NM_029464	3	2	2.5	0	3	2	1.66667	4	2	0	7	3.25	0.729235	0.973266	-0.963474	0.628465	0.843115	-0.378512
4930590J08Rik_NM_198668	0	4	2	0	0	0	0	0	0	0	0	0	NA	NA	0	0.317573	0.588966	inf
4930590L20Rik_NR_040604	0	0	0	0	0	0	0	4	0	0	0	1	1	1	inf	1	1	-inf
4930592A05Rik_NR_045070	0	0	0	0	0	0	0	0	0	0	0	0	NA	NA	0	NA	NA	0
4930592I03Rik_NR_033307	0	2	1	0	0	0	0	0	0	3	0	0.75	1	1	inf	0.378532	0.647889	0.415037
4930593A02Rik_NR_045167	0	0	0	0	0	0	0	0	0	0	2	0.5	1	1	inf	1	1	-inf
4930594C11Rik_NR_024017	38	20	29	13	19	10	14	21	29	21	16	21.75	0.309813	0.76549	-0.635589	0.494706	0.74333	0.415037
4930595M18Rik_NM_173435	0	4	2	0	2	0	0.666667	0	0	0	0	0	0.461914	0.855885	-inf	0.317573	0.588966	inf
4930596D02Rik_NM_001033766	0	0	0	0	0	0	0	0	0	0	2	0.5	1	1	inf	1	1	-inf
4930598F16Rik_NR_040479	0	0	0	0	0	4	1.33333	0	0	3	0	0.75	0.349203	0.802188	0.830075	1	1	-inf
4931402G19Rik_NR_040608	50	27	38.5	13	21	12	15.3333	65	13	9	14	25.25	0.224232	0.677454	-0.719612	0.28915	0.568845	0.608575
4931403E22Rik_NR_045306	0	0	0	0	0	4	1.33333	17	0	0	11	7	0.122596	0.504168	-2.39232	0.0703848	0.242789	-inf
4931403G20Rik_NR_038172	0	0	0	6	3	2	3.66667	0	0	0	2	0.5	0.152382	0.564322	2.87447	1	1	-inf
4931403G20Rik_NR_038173	0	0	0	0	0	0	0	0	0	0	0	0	NA	NA	0	NA	NA	0
4931406B18Rik_NM_028737	154	121	137.5	76	69	40	61.6667	218	75	152	133	144.5	0.00102941	0.022474	-1.22851	0.801551	0.96246	-0.0716379
4931406C07Rik_NM_001199484	84	119	101.5	108	106	67	93.6667	47	62	52	55	54	0.0882868	0.441943	0.794576	0.0358199	0.151407	0.910448
4931406C07Rik_NM_001199485	108	93	100.5	114	106	76	98.6667	118	68	68	104	89.5	0.917711	1	0.140675	0.719004	0.906459	0.167236
4931406C07Rik_NM_133732	71	122	96.5	82	111	66	86.3333	87	77	41	66	67.75	0.522203	0.886548	0.349697	0.237954	0.507251	0.510308
4931406H21Rik_NR_033492	16	20	18	6	10	4	6.66667	8	13	5	2	7	0.955326	1	-0.0703893	0.105751	0.316544	1.36257
4931406P16Rik_NM_172741	115	70	92.5	76	96	142	104.667	144	111	77	194	131.5	0.272852	0.732315	-0.329261	0.163014	0.410415	-0.507538
4931407G18Rik_NM_027631	0	2	1	6	3	0	3	0	0	0	2	0.5	0.205714	0.651101	2.58496	0.218846	0.484107	1
4931408A02Rik_NM_001199210	4	0	2	0	8	2	3.33333	4	0	0	0	1	0.287367	0.747308	1.73697	0.339886	0.611088	1
4931408A02Rik_NM_027627	7	4	5.5	0	0	0	0	0	0	0	0	0	NA	NA	0	0.0174318	0.0899108	inf
4931408C20Rik_NM_001033764	3	0	1.5	0	3	0	1	0	0	0	0	0	0.728751	0.972982	-inf	0.433731	0.693959	inf
4931408D14Rik_NR_040298	33	25	29	6	10	8	8	30	27	16	13	21.5	0.0487096	0.319581	-1.42626	0.472014	0.725725	0.431716
4931408D14Rik_NR_040299	3	0	1.5	0	0	2	0.666667	4	2	14	2	5.5	0.13552	0.530671	-3.04439	0.622905	0.838952	-1.87447
4931409K22Rik_NM_177676	0	0	0	0	0	0	0	0	0	0	0	0	NA	NA	0	NA	NA	0
4931414P19Rik_NM_028890	138	135	136.5	120	153	118	130.333	131	73	95	165	116	0.842781	1	0.168081	0.566256	0.796584	0.234776
4931417E11Rik_NM_025737	0	0	0	0	0	0	0	4	2	5	0	2.75	0.412291	0.849883	inf	1	1	-inf
4931417G12Rik_NM_027633	17	2	9.5	19	44	14	25.6667	4	10	0	11	6.25	0.0100679	0.1163	2.03797	0.442879	0.702065	0.604071
4931419H13Rik_NR_040593	4	5	4.5	13	13	0	8.66667	0	5	3	7	3.75	0.287712	0.747594	1.20859	0.61715	0.8343	0.263034
4931420L22Rik_NR_040561	7	16	11.5	6	8	16	10	21	11	10	18	15	0.415101	0.850496	-0.584963	0.715753	0.904425	-0.383329
4931423N10Rik_NM_027635	0	4	2	13	2	0	5	0	2	0	0	0.5	0.0809006	0.421538	3.32193	0.261938	0.536779	2
4931428F04Rik_NM_001166394	204	117	160.5	196	135	113	148	248	105	165	136	163.5	0.523366	0.88729	-0.143693	0.887732	1	-0.0267173
4931428F04Rik_NM_028888	233	184	208.5	171	123	130	141.333	288	142	142	151	180.75	0.225696	0.679192	-0.354894	0.617718	0.83471	0.206052
4931428L18Rik_NR_033445	4	2	3	0	7	0	2.33333	0	2	3	0	1.25	0.436149	0.855885	0.900464	0.233272	0.50264	1.26303
4931429I11Rik_NM_001081121	0	16	8	19	13	6	12.6667	0	2	11	7	5	0.186149	0.623516	1.34104	0.441178	0.701012	0.678072
4931429L15Rik_NM_183104	6	23	14.5	6	0	8	4.66667	4	5	14	7	7.5	0.556468	0.903038	-0.684498	0.260085	0.536779	0.95109
4931429P17Rik_NR_038004	0	4	2	0	3	0	1	0	0	0	0	0	0.728751	0.972982	-inf	0.317573	0.588966	inf
4931431F19Rik_NM_027634	0	0	0	0	0	0	0	4	0	0	0	1	1	1	inf	1	1	-inf
4931440F15Rik_NM_176829	0	0	0	0	0	12	4	0	5	0	0	1.25	0.282511	0.742497	1.67807	1	1	-inf
4931440J10Rik_NR_045503	4	9	6.5	0	5	24	9.66667	9	8	5	0	5.5	0.440334	0.855885	0.813587	0.673627	0.876175	0.241008
4931440L10Rik_NM_001145300	0	0	0	0	0	0	0	4	0	0	0	1	1	1	inf	1	1	-inf
4931440L10Rik_NR_026896	0	4	2	0	0	0	0	0	0	0	0	0	NA	NA	0	0.317573	0.588966	inf
4931440P22Rik_NR_027955	605	410	507.5	659	755	373	595.667	532	317	230	266	336.25	0.0272147	0.225716	0.824971	0.0713717	0.244917	0.593874
4932411E22Rik_NM_172534	0	0	0	13	0	2	5	0	0	0	2	0.5	0.0842737	0.430851	3.32193	1	1	-inf
4932411G14Rik_NM_177711	4	0	2	0	0	0	0	0	0	0	0	0	NA	NA	0	0.316587	0.588966	inf
4932411L15_NR_045297	5589	3916	4752.5	2515	1558	1114	1729	3862	1759	2227	1872	2430	0.0758189	0.406512	-0.491018	0.00173607	0.015171	0.96773
4932411N23Rik_NM_177705	79	35	57	32	16	8	18.6667	34	10	20	2	16.5	0.892373	1	0.177998	0.00222673	0.0184887	1.7885
4932412D23Rik_NR_040521	7	6	6.5	6	0	4	3.33333	4	2	0	5	2.75	0.748815	0.978609	0.277534	0.221986	0.487424	1.24101
4932412D23Rik_NR_040522	3	0	1.5	0	0	0	0	0	0	0	0	0	NA	NA	0	0.433731	0.693959	inf
4932412H11Rik_NM_172879	14	0	7	6	5	6	5.66667	0	0	0	7	1.75	0.254922	0.7152	1.69515	0.106087	0.316987	2
4932413F04Rik_NR_040764	0	0	0	6	0	0	2	0	0	0	0	0	0.585438	0.913334	-inf	NA	NA	0
4932414J04Rik_NR_028259	0	4	2	6	2	0	2.66667	4	2	0	0	1.5	0.480635	0.863499	0.830075	0.40713	0.676756	0.415037
4932414N04Rik_NM_183113	12	6	9	0	3	0	1	21	2	10	4	9.25	0.0258904	0.219062	-3.20945	0.911159	1	-0.0395284
4932415G12Rik_NR_015524	65	55	60	101	54	64	73	87	59	89	70	76.25	0.713468	0.972548	-0.0628409	0.398154	0.668195	-0.345775
4932415M13Rik_NM_001037718	0	5	2.5	0	0	0	0	0	8	0	2	2.5	0.455847	0.855885	inf	0.492659	0.741626	0
4932416H05Rik_NR_029452	111	46	78.5	82	37	27	48.6667	70	43	41	45	49.75	0.814038	1	-0.0317626	0.150577	0.394005	0.657996
4932425I24Rik_NM_001081025	9	6	7.5	38	43	28	36.3333	8	40	28	43	29.75	0.686529	0.961285	0.288404	0.0104853	0.0614266	-1.98793
4932429P05Rik_NM_001085511	0	0	0	13	0	0	4.33333	0	0	0	2	0.5	0.11446	0.487634	3.11548	1	1	-inf
4932435O22Rik_NR_027643	13	17	15	6	8	0	4.66667	17	2	3	7	7.25	0.597387	0.920863	-0.635589	0.217165	0.482926	1.04891
4932438A13Rik_NM_172679	312	478	395	317	346	423	362	507	312	338	429	396.5	0.510089	0.881243	-0.131331	0.902518	1	-0.00546821
4932438H23Rik_NM_001163695	11	6	8.5	44	29	21	31.3333	43	35	28	29	33.75	0.723053	0.972982	-0.107189	0.00627925	0.0416684	-1.98935
4932438H23Rik_NM_028905	16	4	10	19	32	37	29.3333	57	29	35	42	40.75	0.289293	0.748925	-0.474259	0.00276193	0.0219978	-2.0268
4932441B19Rik_NM_001083890	7	0	3.5	0	0	0	0	0	0	0	0	0	NA	NA	0	0.0514894	0.194994	inf
4932441J04Rik_NR_015588	0	0	0	0	0	2	0.666667	0	0	0	0	0	0.46037	0.855885	-inf	NA	NA	0
4932443I19Rik_NM_001101519	6	5	5.5	13	18	6	12.3333	13	5	0	9	6.75	0.351871	0.805	0.869603	1	1	-0.295456
4932702P03Rik_NR_045182	0	4	2	0	0	2	0.666667	0	2	0	0	0.5	0.114197	0.487634	0.415037	0.261938	0.536779	2
4933400A11Rik_NR_003635	0	0	0	0	0	2	0.666667	4	2	0	0	1.5	0.766467	0.982181	-1.16993	1	1	-inf
4933400B14Rik_NR_045432	0	0	0	6	0	0	2	0	0	0	0	0	0.585438	0.913334	-inf	NA	NA	0
4933400C23_NR_040770	0	0	0	0	0	0	0	21	0	0	0	5.25	0.0417544	0.291079	inf	0.222174	0.487666	-inf
4933400F21Rik_NR_015540	36	15	25.5	19	8	10	12.3333	31	2	10	20	15.75	0.59721	0.9208	-0.352789	0.293875	0.572322	0.695145
4933401B06Rik_NR_033580	0	0	0	0	0	0	0	0	0	0	0	0	NA	NA	0	NA	NA	0
4933401D09Rik_NR_045431	7	12	9.5	19	5	2	8.66667	9	5	5	2	5.25	0.495461	0.871304	0.72316	0.343478	0.614181	0.85561
4933401H06Rik_NR_040540	0	0	0	0	0	0	0	9	2	0	0	2.75	0.495724	0.871304	inf	1	1	-inf
4933402C06Rik_NR_045504	0	2	1	0	0	0	0	0	0	0	0	0	NA	NA	0	0.165373	0.410415	inf
4933402E13Rik_NM_001199996	0	0	0	0	2	0	0.666667	0	0	0	0	0	0.461914	0.855885	-inf	NA	NA	0
4933402J10Rik_NR_040682	3	12	7.5	6	0	0	2	4	0	0	5	2.25	0.92727	1	-0.169925	0.150356	0.393573	1.73697
4933402J10Rik_NR_040683	0	4	2	13	0	0	4.33333	0	0	5	2	1.75	0.38951	0.83366	1.30812	0.441655	0.701062	0.192645
4933402N03Rik_NM_173409	0	0	0	0	0	0	0	0	0	0	0	0	NA	NA	0	NA	NA	0
4933402N22Rik_NM_001177510	3	7	5	0	11	2	4.33333	4	2	7	8	5.25	0.896802	1	-0.27684	0.826141	0.976338	-0.0703893
4933403F05Rik_NM_153794	347	368	357.5	374	304	299	325.667	284	285	394	412	343.75	0.617472	0.930925	-0.0779637	0.95847	1	0.0565835
4933403G14Rik_NM_028908	3	6	4.5	38	29	8	25	30	27	43	32	33	0.388312	0.83366	-0.400538	0.00041777	0.00493282	-2.87447
4933403O03Rik_NR_033485	75	92	83.5	57	42	18	39	101	61	56	65	70.75	0.0381692	0.275461	-0.859256	0.601597	0.823545	0.239046
4933403O08Rik_NM_001177389	0	7	3.5	0	0	0	0	0	0	0	0	0	NA	NA	0	0.0508837	0.194539	inf
4933404M02Rik_NM_025744	9	0	4.5	32	49	31	37.3333	39	29	14	18	25	0.355257	0.807965	0.578536	0.00590418	0.0397033	-2.47393
4933404O12Rik_NR_015555	291	239	265	342	213	221	258.667	273	118	179	227	199.25	0.419473	0.85143	0.376514	0.248812	0.522295	0.411413
4933405L10Rik_NM_027655	0	0	0	0	0	2	0.666667	17	0	0	0	4.25	0.274799	0.733753	-2.67243	0.611628	0.830945	-inf
4933406C10Rik_NR_044986	0	5	2.5	13	5	0	6	4	2	5	14	6.25	1	1	-0.0588937	0.710409	0.900136	-1.32193
4933406F09Rik_NR_015568	9	6	7.5	13	10	0	7.66667	4	8	0	0	3	0.273154	0.732656	1.35364	0.243799	0.515481	1.32193
4933406I18Rik_NR_029438	0	0	0	0	0	0	0	0	2	0	0	0.5	1	1	inf	1	1	-inf
4933406J08Rik_NM_028914	0	0	0	0	0	0	0	0	5	5	0	2.5	0.458927	0.855885	inf	1	1	-inf
4933406K04Rik_NR_015512	0	4	2	0	0	0	0	0	0	5	7	3	0.371762	0.822854	inf	0.589482	0.814403	-0.584963
4933406M09Rik_NM_173771	0	0	0	0	0	2	0.666667	0	0	0	0	0	0.46037	0.855885	-inf	NA	NA	0
4933407C03Rik_NM_001163262	494	720	607	842	627	757	742	589	502	495	884	617.5	0.605406	0.925635	0.26498	0.849034	0.991144	-0.0247426
4933407C03Rik_NM_028941	598	731	664.5	760	655	753	722.667	613	536	490	787	606.5	0.63078	0.937034	0.252823	0.755211	0.931513	0.131762
4933407H18Rik_NM_001081101	131	196	163.5	253	276	347	292	214	214	307	278	253.25	0.752186	0.980054	0.205406	0.0482612	0.187443	-0.631272
4933407I05Rik_NR_040731	0	4	2	0	2	0	0.666667	0	0	0	0	0	0.461914	0.855885	-inf	0.317573	0.588966	inf
4933407K13Rik_NR_029443	0	17	8.5	13	16	17	15.3333	18	13	18	11	15	0.970766	1	0.0317089	0.43867	0.699169	-0.819428
4933407L21Rik_NR_037692	19	2	10.5	89	133	100	107.333	83	56	128	100	91.75	0.729824	0.973478	0.226318	8.33264e-09	3.94663e-07	-3.12732
4933407P14Rik_NM_001082535	22	30	26	6	26	4	12	4	13	21	11	12.25	0.933592	1	-0.0297473	0.122654	0.347931	1.08573
4933407P14Rik_NM_199019	3	0	1.5	0	0	0	0	0	0	0	0	0	NA	NA	0	0.433731	0.693959	inf
4933408B17Rik_NM_177773	32	44	38	38	18	61	39	35	18	12	30	23.75	0.251519	0.711677	0.715547	0.236592	0.505504	0.678072
4933409G03Rik_NM_177651	7	0	3.5	0	0	0	0	0	0	0	0	0	NA	NA	0	0.0514894	0.194994	inf
4933409K07Rik_NR_033123	1123	1027	1075	1172	703	783	886	1789	748	1015	981	1133.25	0.171343	0.598145	-0.355088	0.713664	0.902902	-0.0761295
4933411E08Rik_NR_045342	74	32	53	19	19	19	19	65	21	27	23	34	0.119398	0.49703	-0.839535	0.213657	0.478024	0.640458
4933411G06Rik_NR_045158	0	0	0	0	0	0	0	0	0	0	0	0	NA	NA	0	NA	NA	0
4933411G11Rik_NM_177880	0	0	0	0	3	0	1	0	0	0	2	0.5	0.099323	0.463668	1	1	1	-inf
4933411K20Rik_NM_025747	135	212	173.5	152	206	168	175.333	222	118	136	165	160.25	0.928725	1	0.129776	0.821177	0.973399	0.114611
4933412E12Rik_NR_038025	4	4	4	0	2	0	0.666667	0	8	0	4	3	0.464102	0.857757	-2.16993	0.58227	0.808752	0.415037
4933412E12Rik_NR_038026	0	2	1	13	2	2	5.66667	0	2	0	0	0.5	0.0808348	0.421472	3.5025	0.234153	0.50264	1
4933412E24Rik_NM_027668	0	0	0	0	0	12	4	0	0	0	2	0.5	0.132393	0.523899	3	1	1	-inf
4933412O06Rik_NR_045507	3	0	1.5	6	0	0	2	0	0	0	2	0.5	0.310522	0.76549	2	0.209936	0.471923	1.58496
4933413G19Rik_NM_027697	0	0	0	0	0	0	0	0	0	0	0	0	NA	NA	0	NA	NA	0
4933413J09Rik_NR_038005	0	6	3	0	2	2	1.33333	4	0	3	5	3	0.715704	0.972982	-1.16993	0.557674	0.79052	0
4933413L06Rik_NR_045508	36	44	40	25	16	6	15.6667	43	19	16	23	25.25	0.237287	0.693609	-0.688585	0.239618	0.509416	0.663717
4933415F23Rik_NM_025746	0	0	0	0	5	6	3.66667	0	0	0	0	0	0.039125	0.279953	-inf	NA	NA	0
4933416C03Rik_NM_001161855	0	0	0	0	0	2	0.666667	4	2	0	4	2.5	0.756465	0.981979	-1.90689	1	1	-inf
4933416I08Rik_NM_027700	0	2	1	0	2	0	0.666667	4	0	0	0	1	0.476646	0.86204	-0.584963	0.421731	0.689632	0
4933417A18Rik_NM_025750	14	0	7	0	0	0	0	0	0	0	0	0	NA	NA	0	0.00808381	0.0505489	inf
4933417E11Rik_NR_040454	0	0	0	0	0	0	0	0	0	0	0	0	NA	NA	0	NA	NA	0
4933421E11Rik_NM_001039478	4	5	4.5	19	13	8	13.3333	4	8	3	16	7.75	0.404606	0.845105	0.782769	0.743416	0.923745	-0.784271
4933421E11Rik_NM_001039488	9	4	6.5	6	5	10	7	17	13	0	7	9.25	0.645779	0.943605	-0.402098	0.812762	0.968117	-0.509014
4933421E11Rik_NM_028081	0	15	7.5	13	15	4	10.6667	17	8	3	5	8.25	0.702092	0.965899	0.370643	0.95209	1	-0.137504
4933421I07Rik_NM_027702	0	4	2	19	14	0	11	9	10	0	16	8.75	0.744644	0.977282	0.330149	0.23715	0.50635	-2.12928
4933421O10Rik_NR_036602	118	108	113	63	84	98	81.6667	100	59	107	97	90.75	0.549997	0.899489	-0.15215	0.461577	0.718225	0.316353
4933422A05Rik_NR_040715	0	5	2.5	0	0	0	0	0	5	0	0	1.25	1	1	inf	0.334174	0.60723	1
4933422H20Rik_NM_001033775	0	0	0	6	0	0	2	0	0	0	0	0	0.585438	0.913334	-inf	NA	NA	0
4933424B01Rik_NM_138757	160	226	193	279	245	315	279.667	161	271	226	237	223.75	0.505197	0.878422	0.321821	0.44855	0.706743	-0.213287
4933424G05Rik_NR_045372	14	0	7	6	0	0	2	13	2	5	0	5	0.4464	0.855885	-1.32193	0.523482	0.765663	0.485427
4933424G06Rik_NR_040290	0	0	0	0	0	4	1.33333	0	0	0	0	0	0.762735	0.981979	-inf	NA	NA	0
4933425H06Rik_NR_040519	3	0	1.5	0	0	0	0	0	2	0	0	0.5	1	1	inf	0.219559	0.484107	1.58496
4933425L06Rik_NM_025751	6	5	5.5	0	2	4	2	4	0	0	4	2	0.775051	0.985866	0	0.180265	0.431614	1.45943
4933425O20Rik_NM_025753	96	54	75	38	21	23	27.3333	47	24	59	18	37	0.340722	0.79529	-0.436864	0.0326594	0.14149	1.01937
4933426D04Rik_NR_040684	0	4	2	0	0	4	1.33333	0	0	0	0	0	0.762735	0.981979	-inf	0.317573	0.588966	inf
4933426M11Rik_NM_001242419	520	482	501	367	299	368	344.667	492	418	683	598	547.75	0.0246002	0.21307	-0.668316	0.585786	0.811915	-0.128707
4933426M11Rik_NM_178682	433	402	417.5	272	272	387	310.333	605	459	670	591	581.25	0.00344295	0.0544518	-0.90534	0.0907864	0.287205	-0.477383
4933427D06Rik_NM_175017	41	14	27.5	6	13	12	10.3333	17	13	10	9	12.25	0.730335	0.973478	-0.245476	0.0995827	0.305427	1.16665
4933427D14Rik_NM_028963	195	301	248	222	263	227	237.333	223	148	174	262	201.75	0.695469	0.963149	0.234346	0.424843	0.692379	0.297771
4933427E11Rik_NR_033197	0	0	0	0	3	0	1	0	0	0	0	0	0.728751	0.972982	-inf	NA	NA	0
4933427G17Rik_NM_028955	0	10	5	0	7	0	2.33333	8	0	3	7	4.5	0.596774	0.920542	-0.947533	0.702623	0.894707	0.152003
4933427I22Rik_NR_045159	0	0	0	0	0	0	0	0	0	0	5	1.25	1	1	inf	1	1	-inf
4933428C19Rik_NR_040644	0	6	3	0	0	0	0	0	0	0	0	0	NA	NA	0	0.128483	0.358056	inf
4933429K18Rik_NR_045307	0	0	0	0	0	0	0	0	0	0	5	1.25	1	1	inf	1	1	-inf
4933429O19Rik_NR_033783	0	0	0	0	3	0	1	4	2	9	4	4.75	0.259176	0.71917	-2.24793	0.275417	0.552063	-inf
4933430H15Rik_NM_028971	53	26	39.5	76	114	49	79.6667	70	51	83	109	78.25	0.887463	1	0.0258855	0.0308165	0.135372	-0.986238
4933430I17Rik_NM_177607	0	2	1	0	3	4	2.33333	9	10	3	0	5.5	0.414263	0.850496	-1.23704	0.440456	0.700884	-2.45943
4933431E20Rik_NR_015459	1671	1456	1563.5	1140	1244	1726	1370	1086	1007	1313	1279	1171.25	0.688581	0.961558	0.226127	0.196942	0.456633	0.41673
4933431G14Rik_NR_045165	4	0	2	0	3	0	1	0	0	0	0	0	0.728751	0.972982	-inf	0.316587	0.588966	inf
4933432B09Rik_NM_029407	168	131	149.5	89	106	164	119.667	104	132	141	172	137.25	0.443883	0.855885	-0.197785	0.801253	0.96246	0.123339
4933432G23Rik_NR_040716	0	0	0	0	0	0	0	4	0	0	0	1	1	1	inf	1	1	-inf
4933432I09Rik_NR_015575	0	0	0	0	0	0	0	0	0	3	0	0.75	1	1	inf	1	1	-inf
4933432I09Rik_NR_027843	0	2	1	0	0	2	0.666667	0	0	0	0	0	0.46037	0.855885	-inf	0.165373	0.410415	inf
4933433G15Rik_NR_040719	20	28	24	57	44	36	45.6667	79	46	22	36	45.75	0.863965	1	-0.00263026	0.0954146	0.296733	-0.930737
4933433P14Rik_NM_178613	127	144	135.5	247	200	228	225	200	188	233	248	217.25	0.914201	1	0.0505688	0.0396703	0.162616	-0.681063
4933434E20Rik_NM_025762	437	383	410	659	780	900	779.667	658	604	826	813	725.25	0.980254	1	0.104379	0.00449231	0.0323544	-0.822854
4933434E20Rik_NM_027500	4	12	8	25	48	16	29.6667	17	50	12	20	24.75	0.727408	0.972982	0.261414	0.0436711	0.174013	-1.62936
4933434I20Rik_NM_026233	3	6	4.5	19	0	2	7	9	5	0	0	3.5	0.389538	0.83366	1	0.610519	0.830604	0.36257
4933436C20Rik_NR_033641	0	5	2.5	0	5	4	3	43	18	34	7	25.5	0.000239965	0.00716312	-3.08746	0.000650442	0.00700883	-3.3505
4933436E23Rik_NR_040455	4	0	2	0	0	0	0	4	2	7	0	3.25	0.196476	0.639506	inf	0.688643	0.885132	-0.70044
4933436I01Rik_NM_025763	0	0	0	0	2	0	0.666667	0	0	5	0	1.25	0.738506	0.975765	-0.906891	1	1	-inf
4933437F05Rik_NM_027744	3	2	2.5	19	0	0	6.33333	4	0	9	2	3.75	0.510233	0.881243	0.756074	0.857195	0.995818	-0.584963
4933438B17Rik_NR_040685	0	0	0	0	0	0	0	0	0	0	0	0	NA	NA	0	NA	NA	0
4933438K21Rik_NR_045446	180	71	125.5	51	28	22	33.6667	78	26	57	37	49.5	0.195809	0.63916	-0.556108	0.00138751	0.0126848	1.34219
4933439C10Rik_NR_015585	42	70	56	76	51	105	77.3333	39	54	141	57	72.75	1	1	0.0881432	0.360087	0.630554	-0.37752
4933439F18Rik_NM_025757	377	286	331.5	241	290	231	254	218	177	237	219	212.75	0.646017	0.943795	0.255669	0.0624558	0.223724	0.63985
4933440J02Rik_NR_045344	3	2	2.5	0	5	2	2.33333	4	2	7	11	6	0.357166	0.809213	-1.36257	0.706351	0.896897	-1.26303
5031410I06Rik_NM_207657	55	66	60.5	25	32	29	28.6667	87	29	37	22	43.75	0.192964	0.634664	-0.609909	0.337021	0.610097	0.467652
5031414D18Rik_NM_198642	4	0	2	0	18	37	18.3333	9	5	26	36	19	0.871493	1	-0.0515303	0.00539041	0.0371523	-3.24793
5031425E22Rik_NR_040469	595	712	653.5	203	222	158	194.333	370	187	178	188	230.75	0.340866	0.795387	-0.247797	2.65349e-06	6.83763e-05	1.50186
5031425F14Rik_NR_015558	0	2	1	0	0	4	1.33333	0	2	3	0	1.25	0.515051	0.882352	0.0931094	0.477988	0.730296	-0.321928
5031426D15Rik_NR_027890	12374	18295	15334.5	6575	18486	4638	9899.67	14885	39271	22403	2294	19713.2	0.00479417	0.0697525	-0.993714	0.186913	0.442685	-0.362385
5031434O11Rik_NR_033624	112	191	151.5	108	114	164	128.667	214	148	168	170	175	0.150197	0.560551	-0.443717	0.49606	0.744697	-0.208037
5031439G07Rik_NM_001033273	190	300	245	95	107	142	114.667	192	198	360	575	331.25	1.18306e-05	0.000555046	-1.53047	0.151213	0.394789	-0.435139
5033403H07Rik_NR_040413	0	0	0	0	2	0	0.666667	0	0	0	2	0.5	0.111201	0.482947	0.415037	1	1	-inf
5033404E19Rik_NR_033600	3	2	2.5	0	2	0	0.666667	18	2	0	0	5	0.184687	0.621063	-2.90689	0.935834	1	-1
5033406O09Rik_NR_029464	3	0	1.5	13	5	0	6	17	0	0	4	5.25	0.90462	1	0.192645	0.683911	0.882795	-1.80735
5033411D12Rik_NM_138654	51	33	42	95	89	57	80.3333	91	49	82	89	77.75	0.918068	1	0.0471561	0.0486245	0.188336	-0.888453
5033414D02Rik_NM_026362	173	133	153	158	149	98	135	166	91	80	102	109.75	0.590339	0.916164	0.298738	0.222602	0.488377	0.479311
5133401N09Rik_NM_001048060	11	12	11.5	6	21	23	16.6667	26	19	24	39	27	0.21896	0.671024	-0.695994	0.104419	0.313907	-1.23133
5133401N09Rik_NM_198004	17	8	12.5	19	18	23	20	13	19	34	59	31.25	0.220131	0.672402	-0.643856	0.0638251	0.226531	-1.32193
5330411J11Rik_NR_040510	7	4	5.5	0	0	4	1.33333	0	5	0	0	1.25	0.514387	0.882352	0.0931094	0.112435	0.330022	2.1375
5330413P13Rik_NR_029381	7	2	4.5	13	15	12	13.3333	9	8	10	9	9	0.53384	0.891408	0.567041	0.529393	0.770401	-1
5330417C22Rik_NM_001033304	19	5	12	0	0	14	4.66667	22	0	0	0	5.5	0.901068	1	-0.237039	0.228067	0.495926	1.12553
5330426P16Rik_NR_028300	87	67	77	51	51	76	59.3333	135	175	126	233	167.25	7.79632e-05	0.00279801	-1.49509	0.00228223	0.0188686	-1.11908
5330434G04Rik_NR_015552	22	32	27	6	24	38	22.6667	52	30	9	54	36.25	0.175311	0.605949	-0.677409	0.479789	0.731673	-0.425022
5330437I02Rik_NM_177028	174	157	165.5	108	105	87	100	87	86	87	64	81	0.581773	0.913334	0.304006	0.00762151	0.0484724	1.03084
5330439B14Rik_NR_037679	0	0	0	0	0	0	0	8	2	5	0	3.75	0.145058	0.549867	inf	0.821679	0.973541	-inf
5430401F13Rik_NM_001244628	4	0	2	0	0	2	0.666667	4	0	0	2	1.5	0.761168	0.981979	-1.16993	0.405007	0.67542	0.415037
5430402E10Rik_NM_027768	0	2	1	0	5	0	1.66667	9	0	0	2	2.75	0.857307	1	-0.722466	0.674385	0.876616	-1.45943
5430402O13Rik_NR_015581	27	10	18.5	38	40	21	33	43	11	14	20	22	0.377328	0.828154	0.584963	0.770991	0.942655	-0.249978
5430402O13Rik_NR_027892	23	2	12.5	51	52	35	46	13	15	9	9	11.5	0.00128055	0.026597	2	0.803878	0.963368	0.120294
5430405G05Rik_NM_001160363	28	8	18	13	29	14	18.6667	18	24	29	31	25.5	0.403808	0.844714	-0.450033	0.483571	0.734861	-0.5025
5430405H02Rik_NR_015591	123	142	132.5	101	80	58	79.6667	188	83	100	114	121.25	0.078557	0.415001	-0.605937	0.790681	0.95581	0.128008
5430405H02Rik_NR_027914	111	84	97.5	82	73	57	70.6667	148	102	49	65	91	0.274912	0.733857	-0.364837	0.862682	0.998962	0.0995357
5430407P10Rik_NM_001159657	3	6	4.5	6	3	6	5	13	5	0	11	7.25	0.643609	0.943218	-0.536053	0.84149	0.986522	-0.688056
5430407P10Rik_NM_144883	4	8	6	0	5	8	4.33333	9	5	17	16	11.75	0.13953	0.538559	-1.43911	0.440369	0.700834	-0.969626
5430411K18Rik_NM_001195633	190	201	195.5	120	126	83	109.667	174	148	156	114	148	0.168119	0.593302	-0.432472	0.290448	0.570398	0.401571
5430416N02Rik_NR_034038	65	41	53	139	66	86	97	61	31	34	84	52.5	0.0587275	0.354976	0.885667	1	1	0.0136749
5430416O09Rik_NR_033355	204	152	178	63	47	41	50.3333	95	43	54	91	70.75	0.185499	0.622558	-0.491216	0.000537181	0.00600716	1.33108
5430417L22Rik_NR_030716	31	29	30	25	39	49	37.6667	35	24	10	27	24	0.301948	0.761963	0.650254	0.580796	0.807642	0.321928
5430419D17Rik_NM_175166	0	0	0	6	0	0	2	0	0	0	0	0	0.585438	0.913334	-inf	NA	NA	0
5430421F17Rik_NR_040352	23	30	26.5	19	10	4	11	9	8	12	16	11.25	0.931241	1	-0.0324215	0.0883605	0.282121	1.23607
5430421N21Rik_NM_001201323	0	0	0	0	0	0	0	0	0	7	0	1.75	1	1	inf	1	1	-inf
5430427O19Rik_NM_001163539	22	19	20.5	19	8	8	11.6667	26	5	9	14	13.5	0.748245	0.978271	-0.210567	0.391101	0.661123	0.602665
5430428K19Rik_NR_045426	0	0	0	0	3	0	1	0	0	0	0	0	0.728751	0.972982	-inf	NA	NA	0
5430435G22Rik_NM_145509	69	35	52	19	44	41	34.6667	69	75	39	111	73.5	0.0112789	0.126403	-1.0842	0.244462	0.516561	-0.499233
5430437J10Rik_NR_045274	12	7	9.5	6	10	0	5.33333	0	2	5	2	2.25	0.341356	0.795866	1.24511	0.0839281	0.272888	2.078
5430437P03Rik_NM_026636	135	154	144.5	570	618	553	580.333	323	279	481	515	399.5	0.180113	0.612306	0.538686	6.58e-06	0.000148953	-1.46713
5530400C23Rik_NM_027784	0	0	0	0	0	0	0	0	0	0	0	0	NA	NA	0	NA	NA	0
5530401A14Rik_NR_038010	0	0	0	0	2	2	1.33333	0	2	0	0	0.5	0.0938432	0.45371	1.41504	1	1	-inf
5530601H04Rik_NR_015467	384	359	371.5	196	146	103	148.333	297	174	124	168	190.75	0.212886	0.661851	-0.36284	0.00423793	0.0309118	0.961679
5730403B10Rik_NM_025670	952	1025	988.5	1406	1245	1916	1522.33	1165	1057	1553	1651	1356.5	0.827435	1	0.166395	0.0917724	0.289124	-0.456576
5730403I07Rik_NR_040378	70	60	65	25	16	21	20.6667	57	24	14	28	30.75	0.277024	0.735723	-0.573281	0.0323762	0.140632	1.07985
5730405O15Rik_NR_038158	7	2	4.5	0	0	4	1.33333	13	5	5	13	9	0.0525821	0.332715	-2.75489	0.533659	0.773887	-1
5730408K05Rik_NR_027866	1594	1021	1307.5	545	653	423	540.333	912	508	474	454	587	0.522658	0.886963	-0.119511	0.000155136	0.00215591	1.15538
5730409E04Rik_NM_001013755	66	59	62.5	95	51	94	80	86	56	51	79	68	0.733561	0.97483	0.234465	0.769692	0.941663	-0.121679
5730409E04Rik_NM_001145950	85	79	82	89	82	74	81.6667	69	56	55	68	62	0.45531	0.855885	0.397479	0.3817	0.651317	0.403356
5730412P04Rik_NR_045424	6	8	7	13	8	4	8.33333	13	5	9	4	7.75	0.959201	1	0.104697	0.950584	1	-0.146841
5730412P04Rik_NR_045425	0	0	0	0	5	0	1.66667	4	2	0	0	1.5	0.575373	0.913334	0.152003	1	1	-inf
5730419I09Rik_NM_001109688	56	33	44.5	57	72	32	53.6667	74	42	43	25	46	0.771874	0.985072	0.222392	0.925712	1	-0.0478285
5730419I09Rik_NM_029081	32	41	36.5	76	40	34	50	31	31	52	39	38.25	0.525995	0.888377	0.386468	0.916777	1	-0.0675633
5730419I09Rik_NM_029897	14	39	26.5	57	46	41	48	52	29	36	29	36.5	0.533426	0.891408	0.395138	0.426255	0.693545	-0.461904
5730420D15Rik_NR_045338	0	0	0	0	0	0	0	0	0	0	0	0	NA	NA	0	NA	NA	0
5730420D15Rik_NR_045339	0	0	0	0	0	0	0	0	0	0	0	0	NA	NA	0	NA	NA	0
5730422E09Rik_NR_015478	7	8	7.5	13	14	6	11	0	0	18	2	5	0.272744	0.73218	1.1375	0.478501	0.730561	0.584963
5730437N04Rik_NM_027457	2630	1597	2113.5	1989	2029	2564	2194	2235	1552	2621	2644	2263	0.680004	0.958542	-0.0446731	0.654385	0.862673	-0.0986025
5730455O13Rik_NM_001081075	36	72	54	63	96	67	75.3333	92	56	84	81	78.25	0.733152	0.974467	-0.0548024	0.206406	0.468893	-0.535131
5730455P16Rik_NM_027472	221	192	206.5	241	318	590	383	310	306	312	625	388.25	0.742325	0.976552	-0.0196415	0.00358465	0.0270327	-0.910844
5730457N03Rik_NR_038163	0	0	0	0	3	0	1	0	0	0	2	0.5	0.099323	0.463668	1	1	1	-inf
5730469M10Rik_NM_027464	594	363	478.5	868	1046	1124	1012.67	652	634	638	696	655	0.0997513	0.464395	0.628593	0.101415	0.308537	-0.452976
5730480H06Rik_NR_045500	41	37	39	38	34	19	30.3333	30	29	23	13	23.75	0.628613	0.935656	0.352977	0.212266	0.47576	0.715547
5730494M16Rik_NM_001004361	71	100	85.5	108	108	135	117	136	92	112	145	121.25	0.710273	0.970507	-0.0514762	0.174362	0.423487	-0.503988
5730494M16Rik_NM_001142697	68	86	77	82	103	141	108.667	139	118	179	121	139.25	0.243095	0.70115	-0.357768	0.0221988	0.107164	-0.854747
5730494M16Rik_NM_001142698	27	22	24.5	44	0	21	21.6667	43	19	19	41	30.5	0.334214	0.789368	-0.493332	0.62333	0.839169	-0.316027
5730494N06Rik_NM_001141971	33	51	42	95	114	174	127.667	166	84	172	233	163.75	0.224862	0.677946	-0.359113	1.19274e-06	3.38572e-05	-1.96303
5730494N06Rik_NM_027478	79	55	67	152	97	175	141.333	170	102	131	239	160.5	0.456163	0.855885	-0.183472	0.00094328	0.00939916	-1.26034
5730507C01Rik_NM_001033157	53	60	56.5	25	64	52	47	39	32	26	34	32.75	0.381381	0.83136	0.521166	0.126557	0.355966	0.786756
5730507C01Rik_NM_001201330	71	74	72.5	89	36	52	59	43	32	25	18	29.5	0.0605785	0.361472	1	0.00948755	0.0572404	1.29727
5730508B09Rik_NM_027482	259	328	293.5	82	119	94	98.3333	148	158	161	163	157.5	0.0438029	0.298827	-0.679599	0.00975253	0.0583426	0.898009
5730522E02Rik_NR_027973	0	2	1	6	0	2	2.66667	4	0	0	0	1	0.306506	0.763881	1.41504	0.421731	0.689632	0
5730528L13Rik_NM_001145924	51	101	76	57	55	36	49.3333	26	35	45	34	35	0.40231	0.843608	0.495208	0.0205576	0.101357	1.11864
5730528L13Rik_NM_001145925	68	55	61.5	38	48	31	39	22	24	35	24	26.25	0.356102	0.808255	0.571157	0.0198265	0.0987009	1.22827
5730528L13Rik_NM_028137	71	59	65	38	72	30	46.6667	21	19	60	20	30	0.269438	0.728564	0.63743	0.0284602	0.128046	1.11548
5730559C18Rik_NM_028872	19	10	14.5	13	19	27	19.6667	26	32	32	62	38	0.0726927	0.399089	-0.950247	0.0321278	0.139771	-1.38995
5730577I03Rik_NR_033729	62	42	52	32	13	10	18.3333	43	16	3	19	20.25	0.750447	0.979298	-0.143453	0.0164269	0.086304	1.36059
5730590G19Rik_NM_029835	30	15	22.5	19	11	14	14.6667	35	21	3	16	18.75	0.555153	0.902402	-0.35435	0.652492	0.861562	0.263034
5830403L16Rik_NM_178243	17	18	17.5	6	10	2	6	17	8	10	2	9.25	0.524959	0.887698	-0.624491	0.242713	0.513868	0.91983
5830405N20Rik_NM_183264	4	0	2	0	3	0	1	0	0	0	0	0	0.728751	0.972982	-inf	0.316587	0.588966	inf
5830415F09Rik_NM_029086	0	0	0	0	0	0	0	0	0	5	0	1.25	1	1	inf	1	1	-inf
5830416I19Rik_NR_045384	11192	18263	14727.5	4953	16618	3887	8486	13578	36335	19587	1920	17855	0.00211984	0.0390689	-1.07317	0.274887	0.551617	-0.277816
5830416P10Rik_NR_028427	65	50	57.5	6	27	17	16.6667	95	16	18	11	35	0.0552723	0.342397	-1.07039	0.160618	0.409607	0.716207
5830417I10Rik_NR_028359	729	741	735	697	584	718	666.333	729	559	611	720	654.75	0.840356	1	0.0252999	0.669777	0.873842	0.1668
5830418K08Rik_NM_176976	58	42	50	32	32	14	26	30	24	11	13	19.5	0.571644	0.912022	0.415037	0.0178123	0.0910525	1.35845
5830418P13Rik_NR_040466	0	0	0	0	0	0	0	0	0	0	0	0	NA	NA	0	NA	NA	0
5830428M24Rik_NR_038060	0	0	0	0	0	0	0	4	0	0	0	1	1	1	inf	1	1	-inf
5830428M24Rik_NR_038061	0	0	0	0	0	0	0	0	0	0	2	0.5	1	1	inf	1	1	-inf
5830433M19Rik_NM_026368	130	108	119	215	75	92	127.333	131	142	94	88	113.75	0.859068	1	0.162744	0.941262	1	0.065095
5930412G12Rik_NR_015517	267	144	205.5	44	40	61	48.3333	231	99	270	251	212.75	3.69043e-08	3.41826e-06	-2.13807	0.819952	0.972643	-0.0500207
5930416I19Rik_NR_027359	20	45	32.5	70	112	72	84.6667	82	45	28	73	57	0.249844	0.709648	0.570832	0.106726	0.317914	-0.810522
5930416I19Rik_NR_027360	60	32	46	108	83	97	96	100	46	35	68	62.25	0.189749	0.629431	0.624961	0.338077	0.611067	-0.43644
5930434B04Rik_NM_001243239	43	77	60	95	57	41	64.3333	47	32	25	30	33.5	0.0680072	0.385201	0.941405	0.0952126	0.296435	0.840801
5930434B04Rik_NM_001243240	111	250	180.5	196	126	132	151.333	79	67	68	85	74.75	0.0154475	0.156424	1.01758	0.000955228	0.00947692	1.27185
5930434B04Rik_NM_029862	276	268	272	671	737	1262	890	411	583	681	1197	718	0.508242	0.880443	0.309821	4.26023e-06	0.000103123	-1.40038
6030405A18Rik_NM_177854	6	55	30.5	13	12	72	32.3333	0	27	16	27	17.5	0.180597	0.613121	0.885667	0.212205	0.475707	0.801454
6030407O03Rik_NR_045311	3	2	2.5	0	0	0	0	4	0	0	0	1	1	1	inf	0.300424	0.579955	1.32193
6030408B16Rik_NR_033803	289	344	316.5	133	85	90	102.667	228	123	134	150	158.75	0.058623	0.354524	-0.628789	0.00375753	0.0280921	0.995449
6030419C18Rik_NM_176921	12	18	15	0	14	96	36.6667	8	10	23	39	20	0.164108	0.587043	0.874469	0.637559	0.849782	-0.415037
6030422M02Rik_NM_177722	184	149	166.5	51	92	33	58.6667	166	67	100	82	103.75	0.0273506	0.226099	-0.822498	0.0732537	0.249519	0.682411
6030429G01Rik_NM_001033548	0	4	2	6	29	25	20	13	13	12	24	15.5	0.658472	0.950467	0.367732	0.0186298	0.0942735	-2.9542
6030440G07Rik_NR_036598	824	572	698	418	285	351	351.333	611	373	506	399	472.25	0.125778	0.510613	-0.42671	0.079876	0.263756	0.563676
6030446N20Rik_NM_178801	97	50	73.5	89	69	150	102.667	218	134	111	96	139.75	0.165333	0.589406	-0.44488	0.0133555	0.0737088	-0.927032
6030458C11Rik_NM_001166360	0	12	6	0	5	6	3.66667	13	5	22	9	12.25	0.0839432	0.430288	-1.74024	0.412926	0.682286	-1.02975
6030458C11Rik_NM_029998	269	294	281.5	228	240	316	261.333	335	249	312	288	296	0.435154	0.855885	-0.179706	0.738766	0.920484	-0.0724623
6030466F02Rik_NR_040702	0	0	0	0	0	0	0	0	0	0	4	1	1	1	inf	1	1	-inf
6030468B19Rik_NM_029964	0	0	0	0	0	0	0	4	0	0	0	1	1	1	inf	1	1	-inf
6030498E09Rik_NM_183126	6	2	4	0	0	0	0	22	2	9	7	10	0.0011293	0.0240706	inf	0.392764	0.662732	-1.32193
6230400D17Rik_NR_029446	0	0	0	13	0	0	4.33333	0	8	7	7	5.5	0.846161	1	-0.343954	0.147072	0.387477	-inf
6230409E13Rik_NM_175234	189	265	227	279	257	224	253.333	148	129	115	146	134.5	0.0207009	0.189995	0.913431	0.0373116	0.155775	0.755086
6230427J02Rik_NM_026597	4	0	2	0	5	0	1.66667	4	8	20	11	10.75	0.0275504	0.22698	-2.6893	0.115374	0.335423	-2.42626
6330403A02Rik_NM_001081227	79	139	109	32	51	98	60.3333	18	27	16	20	20.25	0.00338092	0.0537811	1.57503	4.86052e-07	1.53957e-05	2.42833
6330403K07Rik_NM_134022	906	652	779	1881	2160	1361	1800.67	1423	1010	949	756	1034.5	0.0292559	0.23552	0.799597	0.12398	0.350736	-0.409238
6330406I15Rik_NM_027519	316	215	265.5	253	139	142	178	341	180	206	247	243.5	0.129376	0.518265	-0.452045	0.783865	0.951733	0.12479
6330407A03Rik_NR_028126	23	20	21.5	13	0	4	5.66667	9	0	0	4	3.25	0.534169	0.891485	0.802061	0.00447613	0.0322656	2.72583
6330407J23Rik_NM_026138	35	62	48.5	63	51	57	57	56	40	25	39	40	0.358206	0.810475	0.510962	0.593316	0.817378	0.277985
6330408A02Rik_NM_177312	14	25	19.5	19	15	63	32.3333	4	18	54	55	32.75	0.869117	1	-0.0184727	0.246229	0.518604	-0.748021
6330409D20Rik_NM_027529	11	0	5.5	0	3	0	1	22	0	0	9	7.75	0.0626581	0.367631	-2.9542	0.899992	1	-0.494765
6330409N04Rik_NM_025697	118	90	104	70	87	101	86	78	96	35	77	71.5	0.657388	0.949629	0.266393	0.202757	0.465774	0.540568
6330410L21Rik_NR_040589	17	32	24.5	19	21	12	17.3333	17	5	12	18	13	0.630118	0.936644	0.415037	0.191519	0.449948	0.91427
6330415B21Rik_NR_045141	367	360	363.5	165	88	67	106.667	301	126	147	112	171.5	0.0404938	0.285132	-0.685099	0.00132145	0.0122682	1.08375
6330416G13Rik_NM_144905	38	54	46	38	75	94	69	113	142	131	206	148	0.00261179	0.0452699	-1.10093	2.65216e-05	0.000481253	-1.68589
6330439K17Rik_NM_172859	769	925	847	849	627	406	627.333	816	509	473	554	588	1	1	0.0934161	0.0995073	0.305271	0.526546
6330503K22Rik_NM_182995	159	178	168.5	260	229	178	222.333	296	240	290	402	307	0.111248	0.482947	-0.465514	0.00698173	0.045197	-0.86549
6330512M04Rik_NM_177265	7	0	3.5	0	2	0	0.666667	0	0	0	0	0	0.461914	0.855885	-inf	0.0514894	0.194994	inf
6330527O06Rik_NM_029530	25	92	58.5	6	3	0	3	4	2	3	11	5	0.623211	0.933538	-0.736966	2.49408e-07	8.55745e-06	3.54844
6330549D23Rik_NR_003619	20	23	21.5	19	8	6	11	22	16	27	15	20	0.199721	0.642503	-0.862496	0.853545	0.99375	0.104337
6330578E17Rik_NM_198006	977	806	891.5	665	655	639	653	603	448	545	751	586.75	0.859068	1	0.154337	0.0549352	0.20411	0.603489
6430411K18Rik_NR_002848	0	0	0	0	0	2	0.666667	0	0	0	0	0	0.46037	0.855885	-inf	NA	NA	0
6430527G18Rik_NM_145836	537	439	488	665	517	735	639	573	438	515	674	550	0.714195	0.972548	0.216384	0.497052	0.74558	-0.17255
6430531B16Rik_NM_001033465	4	0	2	32	35	12	26.3333	17	8	23	11	14.75	0.24497	0.703604	0.836175	0.0262873	0.120723	-2.88264
6430548G04_NR_040524	65	58	61.5	38	56	45	46.3333	44	50	75	77	61.5	0.276674	0.735524	-0.408536	0.984657	1	0
6430548M08Rik_NM_001163760	30	22	26	13	16	26	18.3333	17	29	10	34	22.5	0.575745	0.913334	-0.295456	0.706666	0.897087	0.208587
6430548M08Rik_NM_001163761	30	38	34	6	13	26	15	8	21	3	23	13.75	0.939563	1	0.125531	0.0474452	0.185086	1.3061
6430548M08Rik_NM_001163762	0	4	2	0	0	4	1.33333	0	0	0	0	0	0.762735	0.981979	-inf	0.317573	0.588966	inf
6430548M08Rik_NM_172286	7	23	15	44	30	17	30.3333	8	24	26	20	19.5	0.344194	0.798373	0.63743	0.659066	0.866195	-0.378512
6430550D23Rik_NM_001145351	17	24	20.5	13	2	17	10.6667	35	5	9	14	15.75	0.432581	0.855885	-0.562242	0.543663	0.780963	0.380272
6430550D23Rik_NM_001145352	25	10	17.5	6	10	4	6.66667	21	8	7	11	11.75	0.360256	0.812996	-0.817623	0.429908	0.693959	0.574694
6430571L13Rik_NM_175486	7	15	11	13	5	8	8.66667	18	13	0	9	10	0.775946	0.986119	-0.206451	0.790628	0.95581	0.137504
6430573F11Rik_NM_176952	562	617	589.5	488	581	387	485.333	1480	925	1460	1212	1269.25	1.07575e-05	0.000511107	-1.38693	0.000127949	0.00182836	-1.10641
6430598A04Rik_NM_175521	36	32	34	38	26	111	58.3333	30	19	36	27	28	0.0483439	0.318425	1.05889	0.610992	0.830776	0.280108
6430704M03Rik_NM_001142965	30	36	33	51	34	85	56.6667	9	26	25	18	19.5	0.00533261	0.0749719	1.53903	0.211294	0.474129	0.758992
6430706D22Rik_NR_040291	183	288	235.5	228	282	337	282.333	206	474	394	219	323.25	0.412114	0.849588	-0.195251	0.110095	0.325536	-0.456923
6530401N04Rik_NM_029545	22	17	19.5	19	44	37	33.3333	61	29	34	32	39	0.550745	0.899682	-0.226509	0.101299	0.308473	-1
6530402F18Rik_NR_029460	0	0	0	6	2	4	4	0	5	3	8	4	1	1	0	0.59329	0.817378	-inf
6530411M01Rik_NR_027881	0	2	1	13	3	4	6.66667	4	0	0	0	1	0.0930016	0.452183	2.73697	0.421731	0.689632	0
6530418L21Rik_NM_001163356	431	378	404.5	190	151	158	166.333	257	182	217	197	213.25	0.211809	0.660516	-0.358468	0.00555809	0.0378926	0.923594
6530418L21Rik_NM_175398	383	392	387.5	253	201	164	206	322	212	318	211	265.75	0.196196	0.639506	-0.367425	0.10961	0.324422	0.544127
6720401G13Rik_NR_015505	1000	1307	1153.5	1140	832	754	908.667	2224	1262	1088	1232	1451.5	0.0187093	0.178058	-0.675722	0.206585	0.469066	-0.331527
6720401G13Rik_NR_026976	139	142	140.5	165	170	217	184	200	196	369	283	262	0.0923274	0.450794	-0.509861	0.00619628	0.0412484	-0.898997
6720456B07Rik_NM_133937	1313	1054	1183.5	1881	1700	1452	1677.67	1752	1272	1171	1606	1450.25	0.724036	0.972982	0.210154	0.258586	0.535421	-0.293242
6720456H20Rik_NM_172600	30	30	30	51	24	111	62	35	72	85	89	70.25	0.527841	0.889741	-0.18023	0.0107321	0.0625522	-1.22754
6720463M24Rik_NM_175265	12	6	9	13	5	8	8.66667	13	19	18	14	16	0.242737	0.700662	-0.884523	0.396932	0.66709	-0.830075
6720468P15Rik_NR_040306	0	0	0	0	0	0	0	0	0	0	9	2.25	1	1	inf	1	1	-inf
6720468P15Rik_NR_040307	0	0	0	0	0	2	0.666667	0	0	3	2	1.25	0.734319	0.974887	-0.906891	1	1	-inf
6720483E21Rik_NR_040492	0	12	6	6	13	8	9	22	10	0	7	9.75	0.887436	1	-0.115477	0.639869	0.851781	-0.70044
6720489N17Rik_NM_173381	63	42	52.5	133	82	163	126	70	80	63	84	74.25	0.0841894	0.430851	0.762961	0.239377	0.509076	-0.500074
6820408C15Rik_NM_177656	19	14	16.5	19	53	32	34.6667	22	24	29	31	26.5	0.565754	0.90986	0.387557	0.343304	0.614089	-0.683526
6820431F20Rik_NR_030708	1730	1497	1613.5	1406	1156	1220	1260.67	1457	798	1165	1183	1150.75	0.913261	1	0.131612	0.119589	0.343066	0.487619
7420461P10Rik_NM_001177581	175	289	232	51	182	49	94	156	393	178	34	190.25	0.00379201	0.058647	-1.01716	0.504178	0.750611	0.286228
7530420F21Rik_NR_015466	0	5	2.5	0	0	0	0	0	0	0	0	0	NA	NA	0	0.293316	0.571897	inf
7630403G23Rik_NR_040744	0	0	0	0	0	0	0	0	0	0	0	0	NA	NA	0	NA	NA	0
8030411F24Rik_NM_030135	7	8	7.5	13	5	0	6	9	2	0	0	2.75	0.384977	0.832932	1.12553	0.17302	0.421734	1.44746
8030442B05Rik_NR_040615	11	12	11.5	6	8	12	8.66667	31	5	7	9	13	0.456461	0.855885	-0.584963	0.961949	1	-0.176878
8030443G20Rik_NR_040664	0	0	0	0	0	0	0	0	0	0	0	0	NA	NA	0	NA	NA	0
8030462N17Rik_NM_178670	23	6	14.5	25	11	17	17.6667	52	21	0	7	20	0.697647	0.963942	-0.17897	0.578461	0.805866	-0.463947
8430406I07Rik_NM_028984	23	16	19.5	13	37	32	27.3333	17	18	14	29	19.5	0.500131	0.874171	0.487187	0.969786	1	0
8430408G22Rik_NM_001166580	6	2	4	6	27	35	22.6667	13	32	12	111	42	0.0746767	0.405913	-0.889817	1.58612e-05	0.000315593	-3.39232
8430408G22Rik_NM_145980	4	6	5	6	15	28	16.3333	13	40	12	64	32.25	0.0822488	0.425585	-0.98148	0.000884119	0.00895153	-2.6893
8430410A17Rik_NM_173737	120	135	127.5	367	210	209	262	167	147	124	219	164.25	0.100384	0.465674	0.673673	0.273014	0.549098	-0.365396
8430410K20Rik_NM_145609	141	144	142.5	146	199	221	188.667	178	177	147	219	180.25	0.949643	1	0.0658403	0.290113	0.570244	-0.339037
8430419L09Rik_NM_028982	355	278	316.5	450	490	810	583.333	458	446	621	716	560.25	0.92196	1	0.0582498	0.0055264	0.037779	-0.823865
8430422H06Rik_NR_045373	12	15	13.5	0	2	2	1.33333	4	2	3	4	3.25	0.652814	0.948172	-1.2854	0.0614042	0.220996	2.05445
8430423G03Rik_NR_040686	0	4	2	0	2	0	0.666667	0	0	0	9	2.25	0.914614	1	-1.75489	0.499657	0.747686	-0.169925
8430427H17Rik_NM_001001986	39	34	36.5	57	55	41	51	34	59	65	82	60	0.473545	0.86204	-0.234465	0.13805	0.373129	-0.717066
8430427H17Rik_NM_001134300	41	38	39.5	51	38	51	46.6667	48	64	36	96	61	0.299751	0.759064	-0.386417	0.186957	0.442746	-0.626957
8430429K09Rik_NR_028317	9	20	14.5	19	13	10	14	26	18	10	14	17	0.637976	0.940611	-0.280108	0.866418	1	-0.229482
8430429K09Rik_NR_045275	7	2	4.5	19	31	12	20.6667	21	13	9	11	13.5	0.436882	0.855885	0.614346	0.185595	0.440245	-1.58496
8430429K09Rik_NR_045276	19	4	11.5	19	34	14	22.3333	26	29	21	24	25	0.688625	0.961558	-0.16273	0.14558	0.385161	-1.12029
8430431K14Rik_NR_002849	311	234	272.5	127	107	61	98.3333	204	81	79	131	123.75	0.27309	0.732573	-0.331676	0.0012206	0.0115537	1.13883
8430436N08Rik_NR_040645	0	0	0	0	0	0	0	0	0	0	0	0	NA	NA	0	NA	NA	0
8430437L04Rik_NR_040503	0	0	0	0	2	0	0.666667	0	0	0	0	0	0.461914	0.855885	-inf	NA	NA	0
9030025P20Rik_NM_001123370	190	97	143.5	133	161	145	146.333	236	164	200	155	188.75	0.21039	0.658066	-0.367218	0.217764	0.483942	-0.395426
9030204H09Rik_NR_040618	0	0	0	0	0	0	0	0	0	3	2	1.25	1	1	inf	1	1	-inf
9030224M15Rik_NM_177793	59	59	59	32	40	24	32	65	38	87	81	67.75	0.0131759	0.140932	-1.08215	0.628952	0.843115	-0.199506
9030418K01Rik_NM_001081289	95	101	98	70	163	101	111.333	145	62	91	76	93.5	0.684961	0.961072	0.251847	0.920866	1	0.0678154
9030425E11Rik_NM_133733	11	19	15	0	5	33	12.6667	4	5	12	9	7.5	0.421442	0.852848	0.756074	0.240577	0.51083	1
9030612E09Rik_NM_172419	88	80	84	76	73	37	62	152	121	159	56	122	0.00899783	0.107489	-0.976541	0.140219	0.376767	-0.53842
9030617O03Rik_NM_145448	81	37	59	38	55	57	50	110	40	38	71	64.75	0.309122	0.76549	-0.372952	0.762322	0.936015	-0.134165
9030619P08Rik_NM_001039720	298	513	405.5	82	287	90	153	283	510	346	81	305	0.00269651	0.0461835	-0.995278	0.262703	0.537106	0.410893
9030624J02Rik_NM_027815	104	106	105	95	64	95	84.6667	127	64	127	67	96.25	0.500012	0.87411	-0.184992	0.804439	0.963549	0.125531
9030625A04Rik_NM_172488	74	38	56	32	53	45	43.3333	65	67	64	48	61	0.20915	0.656533	-0.493332	0.752132	0.929386	-0.123382
9130008F23Rik_NM_027834	0	17	8.5	0	10	2	4	0	2	0	5	1.75	0.42617	0.855885	1.19265	0.0665884	0.233342	2.28011
9130011E15Rik_NM_198296	23	9	16	19	11	33	21	13	5	18	20	14	0.447287	0.855885	0.584963	0.758222	0.933488	0.192645
9130011J15Rik_NM_172396	655	486	570.5	931	949	636	838.667	675	516	431	510	533	0.0863376	0.437607	0.653962	0.853385	0.99375	0.0980914
9130015A21Rik_NR_045050	0	0	0	0	0	0	0	0	0	0	0	0	NA	NA	0	NA	NA	0
9130015A21Rik_NR_045051	0	2	1	0	0	0	0	0	0	0	0	0	NA	NA	0	0.165373	0.410415	inf
9130017N09Rik_NM_030218	0	2	1	0	0	0	0	0	0	0	0	0	NA	NA	0	0.165373	0.410415	inf
9130019O22Rik_NM_030226	54	52	53	108	102	80	96.6667	44	75	51	94	66	0.25447	0.7152	0.550552	0.462478	0.718839	-0.316474
9130019P16Rik_NR_033635	6	6	6	0	0	10	3.33333	0	2	3	29	8.5	0.256403	0.716405	-1.3505	0.856493	0.995532	-0.5025
9130023H24Rik_NM_177001	30	47	38.5	76	55	57	62.6667	39	89	58	40	56.5	0.885284	1	0.149447	0.237297	0.506494	-0.553392
9130024F11Rik_NR_024325	7	9	8	0	3	0	1	4	0	0	2	1.5	0.693649	0.962171	-0.584963	0.0657373	0.231262	2.41504
9130024F11Rik_NR_024326	0	10	5	6	0	2	2.66667	4	0	0	0	1	0.306506	0.763881	1.41504	0.112571	0.330318	2.32193
9130204L05Rik_NM_001101461	0	0	0	0	3	0	1	0	0	0	2	0.5	0.099323	0.463668	1	1	1	-inf
9130206I24Rik_NR_030721	23	9	16	0	3	0	1	0	5	12	0	4.25	0.316299	0.771146	-2.08746	0.0480766	0.187113	1.91254
9130209A04Rik_NR_033453	20	9	14.5	25	10	6	13.6667	9	8	32	14	15.75	0.709919	0.970203	-0.20469	0.965564	1	-0.119299
9130230L23Rik_NR_027961	0	0	0	0	3	0	1	0	0	0	0	0	0.728751	0.972982	-inf	NA	NA	0
9130401M01Rik_NM_029418	336	278	307	405	393	275	357.667	253	209	222	269	238.25	0.148485	0.556853	0.586139	0.308529	0.588966	0.365762
9130404H23Rik_NM_028998	0	0	0	0	3	0	1	0	0	3	0	0.75	0.378628	0.829155	0.415037	1	1	-inf
9130409I23Rik_NM_001033819	0	0	0	0	0	0	0	0	0	5	2	1.75	1	1	inf	1	1	-inf
9230104L09Rik_NM_029960	0	4	2	13	10	0	7.66667	4	5	3	2	3.5	0.325942	0.780916	1.13124	0.847099	0.990223	-0.807355
9230105E05Rik_NR_040626	54	46	50	19	13	24	18.6667	48	29	54	19	37.5	0.0593534	0.357397	-1.00643	0.413118	0.682469	0.415037
9230107M04Rik_NM_001080942	0	2	1	0	0	0	0	0	0	0	2	0.5	1	1	inf	0.218846	0.484107	1
9230110C19Rik_NM_199017	13	12	12.5	25	18	25	22.6667	9	24	19	23	18.75	0.755575	0.981979	0.273682	0.501322	0.748654	-0.584963
9230110F15Rik_NM_029863	0	0	0	0	0	0	0	4	2	0	0	1.5	1	1	inf	1	1	-inf
9230112J17Rik_NR_040463	6	2	4	0	0	2	0.666667	0	2	0	5	1.75	0.78955	0.992869	-1.39232	0.233478	0.50264	1.19265
9230112J17Rik_NR_040464	3	9	6	0	0	0	0	9	0	0	4	3.25	0.26815	0.727365	inf	0.36473	0.635995	0.884523
9230114K14Rik_NR_015537	149	176	162.5	190	129	83	134	192	115	69	110	121.5	0.907629	1	0.141277	0.279839	0.557239	0.419483
9230115E21Rik_NR_033560	0	2	1	0	0	2	0.666667	0	0	0	4	1	0.472358	0.86204	-0.584963	0.419758	0.689273	0
9230116N13Rik_NR_024328	6	0	3	0	5	8	4.33333	8	0	0	0	2	0.403028	0.844234	1.11548	0.388274	0.657759	0.584963
9330020H09Rik_NR_028442	103	58	80.5	57	113	83	84.3333	117	54	71	73	78.75	0.98996	1	0.0988231	0.987116	1	0.0317089
9330117O12_NR_045400	7	0	3.5	0	5	0	1.66667	0	5	3	2	2.5	1	1	-0.584963	0.407908	0.677403	0.485427
9330151L19Rik_NR_033222	201	159	180	108	136	231	158.333	170	169	237	151	181.75	0.427379	0.855885	-0.19899	0.890415	1	-0.0139585
9330158H04Rik_NR_015589	1396	1088	1242	760	673	510	647.667	1357	597	712	777	860.75	0.1257	0.510377	-0.410343	0.0895612	0.284726	0.528999
9330159F19Rik_NM_001162537	960	1324	1142	1115	941	1352	1136	962	765	1137	1076	985	0.734168	0.974887	0.205767	0.554219	0.787982	0.213367
9330159M07Rik_NR_037982	101	74	87.5	82	71	39	64	118	56	100	47	80.25	0.331364	0.787065	-0.326429	0.81381	0.968858	0.124782
9330159M07Rik_NR_037983	90	99	94.5	70	69	47	62	126	48	56	54	71	0.515465	0.882352	-0.195551	0.335459	0.608549	0.412495
9330162B11Rik_NR_038007	7	2	4.5	0	0	2	0.666667	0	2	5	7	3.5	0.380736	0.830643	-2.39232	0.61325	0.83198	0.36257
9330175E14Rik_NR_015514	0	5	2.5	0	0	0	0	0	0	7	0	1.75	1	1	inf	0.396326	0.666596	0.514573
9330175M20Rik_NR_045151	182	142	162	57	64	45	55.3333	83	45	79	57	66	0.434912	0.855885	-0.254317	0.00100346	0.00985056	1.29546
9330178D15Rik_NR_040553	30	12	21	0	5	4	3	8	5	16	4	8.25	0.230777	0.686511	-1.45943	0.0930178	0.291477	1.34792
9330179D12Rik_NR_040273	0	0	0	6	0	2	2.66667	0	0	0	2	0.5	0.239333	0.694911	2.41504	1	1	-inf
9330179D12Rik_NR_040274	0	0	0	0	0	0	0	0	2	0	0	0.5	1	1	inf	1	1	-inf
9330179D12Rik_NR_040275	0	6	3	0	0	4	1.33333	0	0	3	2	1.25	0.51561	0.882352	0.0931094	0.234749	0.503151	1.26303
9330182L06Rik_NM_172706	101	181	141	95	86	130	103.667	319	238	128	296	245.25	0.000369045	0.0100952	-1.2423	0.0156167	0.0830428	-0.798558
9430007A20Rik_NM_198662	4	0	2	0	0	0	0	0	0	0	6	1.5	1	1	inf	0.404565	0.67542	0.415037
9430008C03Rik_NR_015463	370	356	363	336	314	286	312	424	274	357	325	345	0.492815	0.869432	-0.14505	0.912586	1	0.0733732
9430008C03Rik_NR_027887	303	322	312.5	367	284	301	317.333	414	273	256	375	329.5	0.670974	0.954857	-0.0542794	0.733427	0.916965	-0.0764223
9430015G10Rik_NM_145557	17	30	23.5	32	58	60	50	26	24	52	48	37.5	0.497651	0.872814	0.415037	0.262258	0.536779	-0.67423
9430015G10Rik_NM_177205	14	27	20.5	25	31	56	37.3333	13	21	47	54	33.75	0.910772	1	0.145577	0.256076	0.53195	-0.719264
9430016H08Rik_NM_001081181	97	114	105.5	177	173	173	174.333	208	137	179	154	169.5	0.897574	1	0.0405632	0.0494264	0.190653	-0.684042
9430019J16Rik_NR_040635	4	0	2	0	0	0	0	0	0	0	0	0	NA	NA	0	0.316587	0.588966	inf
9430020K01Rik_NM_001081963	65	113	89	19	75	152	82	105	91	143	359	174.5	0.00228001	0.0409426	-1.08953	0.00751762	0.047926	-0.97135
9430021M05Rik_NR_033569	11	14	12.5	13	0	6	6.33333	0	2	5	0	1.75	0.198027	0.640941	1.85561	0.0179221	0.0914652	2.8365
9430023L20Rik_NM_026566	63	49	56	63	77	168	102.667	31	61	186	158	109	0.659495	0.950504	-0.0863603	0.0179922	0.0917112	-0.960829
9430031J16Rik_NM_172849	6	0	3	13	5	2	6.66667	4	2	16	7	7.25	0.913145	1	-0.121015	0.526815	0.768393	-1.27302
9430032N09Rik_NR_040625	3	0	1.5	6	0	0	2	4	2	0	2	2	0.77257	0.985448	0	0.525444	0.767239	-0.415037
9430037G07Rik_NR_040766	38	36	37	0	27	8	11.6667	30	34	35	16	28.75	0.035676	0.263816	-1.30117	0.519069	0.76262	0.363963
9430038I01Rik_NM_029886	42	41	41.5	44	31	59	44.6667	30	62	23	39	38.5	0.79009	0.992992	0.21434	0.858238	0.996385	0.108253
9430041J12Rik_NR_033568	20	11	15.5	13	2	14	9.66667	17	5	7	16	11.25	0.756688	0.981979	-0.218835	0.50194	0.748964	0.462343
9430060I03Rik_NR_015525	4	5	4.5	0	0	4	1.33333	13	0	9	9	7.75	0.0828205	0.427228	-2.53916	0.746286	0.92576	-0.784271
9430076C15Rik_NR_015553	12	28	20	13	10	4	9	13	8	7	9	9.25	0.961786	1	-0.0395284	0.151437	0.395172	1.11247
9430076G02Rik_NR_040338	17	0	8.5	0	0	0	0	13	2	0	5	5	0.0484228	0.318636	inf	0.370284	0.642133	0.765535
9430083A17Rik_NR_029463	85	30	57.5	57	37	26	40	61	37	43	22	40.75	0.836397	1	-0.0268001	0.316634	0.588966	0.496762
9430091E24Rik_NR_040363	132	80	106	32	16	30	26	78	24	39	32	43.25	0.12181	0.502026	-0.734189	0.00329501	0.025404	1.29329
9430091E24Rik_NR_040364	105	138	121.5	44	21	30	31.6667	92	24	18	32	41.5	0.358751	0.811052	-0.390146	0.00033903	0.00413311	1.54977
9530002B09Rik_NM_023865	0	0	0	0	0	0	0	0	0	0	0	0	NA	NA	0	NA	NA	0
9530008L14Rik_NM_001145875	1359	807	1083	456	345	357	386	869	467	463	485	571	0.0510357	0.326999	-0.56489	0.00269668	0.0215717	0.923471
9530008L14Rik_NM_175417	1304	924	1114	500	369	378	415.667	959	438	460	485	585.5	0.0793629	0.41699	-0.494242	0.00247475	0.0201501	0.928008
9530026F06Rik_NR_040483	11	10	10.5	19	27	37	27.6667	9	8	3	2	5.5	0.00298587	0.0493285	2.33065	0.291154	0.571269	0.932886
9530026P05Rik_NR_015530	17	5	11	6	5	14	8.33333	22	0	16	13	12.75	0.451291	0.855885	-0.613532	0.961511	1	-0.212994
9530036O11Rik_NR_015562	28	9	18.5	25	10	4	13	26	2	0	7	8.75	0.532958	0.891408	0.571157	0.171065	0.41872	1.08017
9530051G07Rik_NR_040272	22	9	15.5	25	23	6	18	8	5	7	0	5	0.0410392	0.287686	1.848	0.08888	0.283204	1.63227
9530053A07Rik_NM_001164655	0	0	0	6	40	11	19	9	2	12	5	7	0.0873954	0.439581	1.44057	0.0649911	0.229568	-inf
9530059O14Rik_NR_015610	16	9	12.5	0	10	10	6.66667	22	10	14	15	15.25	0.15366	0.566246	-1.19377	0.823481	0.97466	-0.286881
9530068E07Rik_NM_153117	251	166	208.5	367	401	212	326.667	253	223	103	287	216.5	0.147128	0.553905	0.593452	0.804705	0.963683	-0.0543196
9530077C05Rik_NM_026739	19	15	17	38	10	12	20	22	8	9	11	12.5	0.384227	0.832921	0.678072	0.522703	0.764879	0.443607
9530082P21Rik_NR_015472	219	257	238	209	230	537	325.333	241	226	551	434	363	0.462431	0.856265	-0.158051	0.0447044	0.177058	-0.609008
9530091C08Rik_NR_033299	550	772	661	399	280	381	353.333	462	247	355	258	330.5	1	1	0.0963796	0.00162407	0.0144024	1
9630013A20Rik_NR_015539	133	145	139	51	100	140	97	223	325	180	407	283.75	1.30541e-05	0.000603457	-1.54856	0.00169956	0.0149507	-1.02954
9630028B13Rik_NR_038006	188	101	144.5	51	50	45	48.6667	113	37	59	41	62.5	0.319367	0.774785	-0.360922	0.00255906	0.0206681	1.20914
9630028H03Rik_NR_015544	0	0	0	0	0	0	0	0	0	0	0	0	NA	NA	0	NA	NA	0
9630033F20Rik_NM_177003	58	41	49.5	95	61	79	78.3333	30	37	44	40	37.75	0.0296631	0.237701	1.05315	0.466996	0.722158	0.390952
9830001H06Rik_NM_001164663	633	668	650.5	627	569	1244	813.333	555	920	1072	1416	990.75	0.247059	0.705554	-0.284674	0.028856	0.129409	-0.606972
9830107B12Rik_NM_001177896	3	6	4.5	6	5	6	5.66667	0	2	5	4	2.75	0.417977	0.850603	1.04307	0.346951	0.617854	0.710493
9830107B12Rik_NM_001177897	19	4	11.5	0	2	2	1.33333	4	0	0	4	2	0.839099	1	-0.584963	0.0328044	0.14188	2.52356
9830107B12Rik_NM_177824	0	6	3	0	0	0	0	4	0	7	0	2.75	0.494397	0.87049	inf	0.47282	0.72639	0.125531
9830132P13_NR_040552	39	37	38	6	42	27	25	39	29	79	39	46.5	0.0617469	0.364321	-0.895303	0.564185	0.795307	-0.291231
9830147E19Rik_NM_001242388	36	18	27	63	83	117	87.6667	65	89	78	73	76.25	0.781446	0.989257	0.201291	0.0017997	0.0156293	-1.49778
9830166K06Rik_NR_045314	3	5	4	0	0	2	0.666667	4	0	5	0	2.25	1	1	-1.75489	0.283918	0.562185	0.830075
9930005F22Rik_NM_001220499	0	0	0	0	0	0	0	0	0	3	0	0.75	1	1	inf	1	1	-inf
9930012K11Rik_NM_001004155	3	0	1.5	0	0	2	0.666667	0	8	3	4	3.75	0.325795	0.780904	-2.49185	1	1	-1.32193
9930012K11Rik_NM_001112735	7	0	3.5	0	5	4	3	4	8	0	7	4.75	0.66314	0.951417	-0.662965	0.936172	1	-0.440573
9930013L23Rik_NM_030728	3	11	7	19	2	8	9.66667	0	2	0	2	1	0.0239682	0.20989	3.27302	0.0575033	0.210524	2.80735
9930014A18Rik_NR_030696	49	38	43.5	51	58	51	53.3333	35	18	27	25	26.25	0.0635137	0.37058	1.02272	0.188447	0.445048	0.728698
9930021D14Rik_NM_175682	3	6	4.5	0	8	18	8.66667	4	5	14	16	9.75	0.849461	1	-0.169925	0.464075	0.720063	-1.11548
9930021J03Rik_NM_172836	188	177	182.5	342	206	289	279	182	147	164	180	168.25	0.0688515	0.387977	0.729659	0.820975	0.973358	0.11729
9930023K05Rik_NM_001164263	3	2	2.5	0	3	0	1	0	0	0	0	0	0.728751	0.972982	-inf	0.29301	0.571897	inf
9930023K05Rik_NM_172641	0	7	3.5	0	0	0	0	4	0	0	0	1	1	1	inf	0.177031	0.427493	1.80735
9930104L06Rik_NM_177573	179	126	152.5	196	163	130	163	214	145	131	114	151	0.969425	1	0.110323	0.968213	1	0.0142607
9930111J21Rik1_NM_001114679	69	46	57.5	51	40	32	41	91	45	50	56	60.5	0.161806	0.582861	-0.561311	0.859804	0.997266	-0.0733732
9930111J21Rik2_NM_173434	0	0	0	6	0	0	2	0	0	7	0	1.75	0.686686	0.961285	0.192645	1	1	-inf
a_NM_015770	0	10	5	0	0	10	3.33333	0	0	0	2	0.5	0.178705	0.610824	2.73697	0.0682767	0.2377	3.32193
A030009H04Rik_NR_027827	92	272	182	234	265	182	227	152	67	85	139	110.75	0.00917373	0.10902	1.03539	0.0546621	0.203426	0.716632
A130010J15Rik_NM_001160359	138	130	134	89	73	72	78	101	77	86	79	85.75	0.57475	0.913334	-0.136663	0.107138	0.318764	0.644024
A130010J15Rik_NM_001160360	121	116	118.5	120	81	96	99	127	75	94	95	97.75	0.869675	1	0.0183318	0.507852	0.753826	0.277718
A130010J15Rik_NM_181048	134	99	116.5	133	76	85	98	105	48	83	59	73.75	0.427335	0.855885	0.410139	0.110434	0.326257	0.659615
A130022J15Rik_NM_175313	1350	1173	1261.5	279	323	429	343.667	144	296	214	364	254.5	0.317646	0.772395	0.433344	2.55137e-13	2.80205e-11	2.3094
A130040M12Rik_NR_002860	1324	1283	1303.5	1279	1030	1266	1191.67	1535	1090	1329	1418	1343	0.415734	0.850496	-0.172479	0.785941	0.953057	-0.0430687
A130049A11Rik_NR_030676	51	32	41.5	51	94	64	69.6667	43	37	58	50	47	0.273418	0.732798	0.567808	0.707547	0.898002	-0.179549
A130077B15Rik_NR_040616	5593	4586	5089.5	3053	2145	1638	2278.67	6506	2704	2860	2641	3677.75	0.018885	0.179204	-0.690634	0.145458	0.384999	0.468701
A1cf_NM_001081074	7	6	6.5	6	0	0	2	0	0	0	2	0.5	0.310522	0.76549	2	0.038397	0.158881	3.70044
A230001M10Rik_NR_040391	3	4	3.5	0	0	0	0	0	0	0	2	0.5	1	1	inf	0.120724	0.344397	2.80735
A230028O05Rik_NR_040374	49	26	37.5	25	8	19	17.3333	61	11	25	16	28.25	0.210359	0.658066	-0.704702	0.465805	0.721169	0.40864
A230046K03Rik_NM_001033375	695	661	678	595	428	383	468.667	827	488	550	560	606.25	0.16346	0.586016	-0.371351	0.680265	0.8808	0.161372
A230050P20Rik_NM_175687	85	69	77	127	72	90	96.3333	196	94	118	106	128.5	0.188751	0.62767	-0.415661	0.050994	0.194761	-0.738838
A230051G13Rik_NM_173785	47	42	44.5	51	10	43	34.6667	22	5	38	22	21.75	0.302215	0.762126	0.672534	0.0713223	0.244814	1.03279
A230056P14Rik_NR_015495	0	0	0	0	0	0	0	0	2	0	2	1	1	1	inf	1	1	-inf
A230057D06Rik_NR_015533	38	52	45	25	18	16	19.6667	22	42	9	22	23.75	0.586513	0.913726	-0.272175	0.101473	0.308627	0.921997
A230065H16Rik_NM_001101503	0	0	0	0	3	0	1	4	0	0	2	1.5	0.693649	0.962171	-0.584963	1	1	-inf
A230072C01Rik_NR_027445	168	154	161	114	115	158	129	91	102	127	122	110.5	0.731672	0.973528	0.223325	0.158054	0.405371	0.543014
A230072C01Rik_NR_027446	201	203	202	146	124	180	150	156	121	114	150	135.25	0.887981	1	0.149334	0.118951	0.341978	0.578727
A230072E10Rik_NR_015600	154	144	149	95	73	51	73	183	75	64	89	102.75	0.148934	0.557872	-0.49317	0.16599	0.411499	0.536174
A230073K19Rik_NR_033229	168	240	204	51	53	98	67.3333	69	56	54	44	55.75	0.678585	0.95786	0.272349	1.47368e-06	4.07287e-05	1.87153
A230077H06Rik_NR_040329	30	19	24.5	38	15	31	28	34	32	28	37	32.75	0.571374	0.912022	-0.226068	0.508046	0.753871	-0.418713
A230108P19Rik_NR_040333	14	6	10	0	2	6	2.66667	9	0	9	5	5.75	0.443891	0.855885	-1.10852	0.365541	0.63688	0.798366
A2ld1_NM_145466	106	58	82	114	51	96	87	95	86	82	124	96.75	0.542493	0.895951	-0.153246	0.511167	0.75596	-0.238638
A2m_NM_175628	152	89	120.5	177	164	91	144	100	111	91	89	97.75	0.211665	0.660394	0.5589	0.486744	0.737446	0.301865
A330009N23Rik_NR_045326	0	0	0	6	0	2	2.66667	0	0	0	2	0.5	0.239333	0.694911	2.41504	1	1	-inf
A330009N23Rik_NR_045327	0	2	1	0	0	2	0.666667	0	0	0	0	0	0.46037	0.855885	-inf	0.165373	0.410415	inf
A330009N23Rik_NR_045328	0	0	0	6	5	0	3.66667	0	2	3	2	1.75	0.470423	0.86204	1.06711	1	1	-inf
A330021E22Rik_NM_172447	12	8	10	25	37	8	23.3333	22	8	20	11	15.25	0.409875	0.848326	0.613583	0.544828	0.781835	-0.608809
A330023F24Rik_NR_015566	204	528	366	38	47	83	56	56	27	59	66	52	0.972851	1	0.106915	1.93119e-14	2.56981e-12	2.81526
A330032B11Rik_NR_045329	177	186	181.5	89	100	88	92.3333	192	90	145	125	138	0.0819696	0.424664	-0.579745	0.298047	0.577672	0.395301
A330035P11Rik_NR_015586	11	17	14	6	3	4	4.33333	8	2	7	7	6	0.707357	0.96858	-0.469485	0.183569	0.436903	1.22239
A330040F15Rik_NR_015503	0	0	0	0	0	0	0	0	0	0	2	0.5	1	1	inf	1	1	-inf
A330048O09Rik_NR_045162	51	19	35	25	48	47	40	35	13	34	20	25.5	0.285667	0.745659	0.649503	0.422985	0.690604	0.456858
A330049M08Rik_NM_001168498	0	0	0	0	0	0	0	0	0	0	2	0.5	1	1	inf	1	1	-inf
A330049M08Rik_NM_001168500	0	0	0	0	0	2	0.666667	0	0	3	2	1.25	0.734319	0.974887	-0.906891	1	1	-inf
A330049M08Rik_NM_001243305	4	0	2	0	2	0	0.666667	0	2	3	0	1.25	0.741272	0.976449	-0.906891	0.372234	0.643456	0.678072
A330049M08Rik_NM_001243306	0	0	0	0	0	0	0	0	0	0	2	0.5	1	1	inf	1	1	-inf
A330049M08Rik_NM_145555	0	0	0	0	0	0	0	0	0	3	0	0.75	1	1	inf	1	1	-inf
A330049N07Rik_NR_040646	41	29	35	44	22	0	22	39	15	35	31	30	0.373789	0.824698	-0.447459	0.686066	0.884087	0.222392
A330050B17Rik_NR_029456	523	442	482.5	323	238	112	224.333	450	194	267	206	279.25	0.244057	0.702394	-0.315913	0.015478	0.0824485	0.788972
A330050F15Rik_NM_001145192	0	7	3.5	0	2	4	2	13	0	0	0	3.25	0.868357	1	-0.70044	0.653787	0.862457	0.106915
A330069E16Rik_NR_015464	359	416	387.5	266	283	115	221.333	384	538	319	143	346	0.0367701	0.26922	-0.644551	0.737142	0.919417	0.163424
A330076C08Rik_NR_045088	27	6	16.5	0	0	4	1.33333	0	2	0	2	1	0.477207	0.86204	0.415037	0.00144265	0.0130832	4.04439
A330076H08Rik_NR_015599	33	48	40.5	25	31	43	33	39	61	19	48	41.75	0.408246	0.847936	-0.33931	0.94071	1	-0.0438543
A330093E20Rik_NR_040342	0	45	22.5	0	3	10	4.33333	0	5	7	2	3.5	0.769604	0.983735	0.308122	0.00534024	0.036857	2.6845
A330102I10Rik_NR_045073	0	0	0	0	0	0	0	0	0	0	0	0	NA	NA	0	NA	NA	0
A330102I10Rik_NR_045075	30	62	46	63	146	133	114	30	67	51	164	78	0.243737	0.70219	0.547488	0.0868993	0.279192	-0.76184
A330102I10Rik_NR_045077	28	47	37.5	95	121	138	118	52	48	35	118	63.25	0.0418821	0.291486	0.899649	0.118611	0.341302	-0.754175
A3galt2_NM_001009819	7	18	12.5	0	8	2	3.33333	0	5	3	0	2	0.588064	0.914655	0.736966	0.0220489	0.106702	2.64386
A430005L14Rik_NM_001163019	104	55	79.5	95	82	59	78.6667	78	89	72	73	78	0.866103	1	0.0122783	1	1	0.0274807
A430005L14Rik_NM_175287	50	70	60	95	85	74	84.6667	70	75	69	70	71	0.689128	0.961558	0.253975	0.548141	0.784051	-0.242857
A430033K04Rik_NM_183025	150	113	131.5	108	79	85	90.6667	122	69	95	55	85.25	1	1	0.0888724	0.119889	0.343419	0.625291
A430035B10Rik_NR_040452	20	9	14.5	6	5	8	6.33333	17	13	5	7	10.5	0.418041	0.850603	-0.729352	0.514316	0.75875	0.465664
A430071A18Rik_NR_045312	0	0	0	19	2	0	7	0	0	5	0	1.25	0.0899414	0.446236	2.48543	1	1	-inf
A430071A18Rik_NR_045313	0	0	0	13	3	2	6	0	0	0	0	0	0.00913016	0.108605	-inf	NA	NA	0
A430075N02_NR_040347	3	6	4.5	0	0	0	0	0	0	0	0	0	NA	NA	0	0.0303649	0.134332	inf
A430078G23Rik_NM_001033378	269	175	222	266	227	237	243.333	310	174	225	201	227.5	1	1	0.0970674	0.84657	0.990068	-0.0353069
A430084P05Rik_NM_001045526	0	0	0	0	0	0	0	0	0	0	0	0	NA	NA	0	NA	NA	0
A430088P11Rik_NR_045309	53	85	69	32	13	18	21	13	8	18	22	15.25	0.567212	0.910561	0.46158	0.00010405	0.00153606	2.17779
A430088P11Rik_NR_045310	96	66	81	19	10	23	17.3333	52	24	32	22	32.5	0.105157	0.47607	-0.906891	0.00629884	0.0417433	1.31748
A430089I19Rik_NM_177913	0	0	0	0	0	0	0	0	0	0	7	1.75	1	1	inf	1	1	-inf
A430092G05Rik_NR_040622	192	187	189.5	44	40	37	40.3333	109	24	61	41	58.75	0.177951	0.609807	-0.542616	1.49658e-05	0.000301352	1.68954
A430093F15Rik_NR_027805	7	4	5.5	6	0	4	3.33333	0	0	0	0	0	0.0505084	0.325161	-inf	0.0174318	0.0899108	inf
A430105I19Rik_NM_001001982	25	19	22	32	20	32	28	109	32	94	49	71	0.00280629	0.0473237	-1.34239	0.000970278	0.00959114	-1.69032
A430107O13Rik_NM_001081351	25	19	22	13	3	6	7.33333	17	11	14	2	11	0.498394	0.873256	-0.584963	0.168187	0.4149	1
A430107P09Rik_NM_001205242	461	284	372.5	158	134	90	127.333	258	144	138	185	181.25	0.106263	0.479009	-0.509371	0.00197236	0.0167641	1.03926
A430110N23Rik_NM_173008	0	0	0	0	0	0	0	0	0	0	0	0	NA	NA	0	NA	NA	0
A4galt_NM_001004150	25	15	20	0	26	21	15.6667	4	38	51	29	30.5	0.0914313	0.448392	-0.961111	0.34769	0.618827	-0.608809
A4galt_NM_001170954	44	25	34.5	6	29	16	17	26	16	23	28	23.25	0.415406	0.850496	-0.451696	0.336895	0.610001	0.569366
A4gnt_NM_001077424	0	0	0	6	5	2	4.33333	8	0	0	0	2	0.403207	0.844234	1.11548	1	1	-inf
A530013C23Rik_NR_015500	7	17	12	13	8	8	9.66667	18	0	3	4	6.25	0.530291	0.891168	0.629162	0.272115	0.548179	0.941106
A530016L24Rik_NM_177039	7	4	5.5	0	2	10	4	9	0	9	11	7.25	0.467973	0.861032	-0.857981	1	1	-0.398549
A530032D15Rik_NM_213615	30	13	21.5	6	10	21	12.3333	4	10	9	2	6.25	0.311437	0.766694	0.980635	0.0348426	0.148197	1.78241
A530050N04Rik_NR_045419	109	82	95.5	95	13	15	41	30	13	30	27	25	0.236334	0.692677	0.713696	6.42573e-05	0.00102673	1.93357
A530053G22Rik_NR_015565	3	2	2.5	0	2	0	0.666667	4	2	0	2	2	0.814496	1	-1.58496	0.428051	0.693959	0.321928
A530054K11Rik_NM_183146	153	117	135	152	70	94	105.333	158	107	138	134	134.25	0.251815	0.711874	-0.34996	0.965063	1	0.00803732
A530058N18Rik_NR_028423	0	2	1	0	0	4	1.33333	0	8	3	2	3.25	0.575871	0.913334	-1.2854	1	1	-1.70044
A530064D06Rik_NM_001113556	3	0	1.5	0	0	0	0	9	0	0	0	2.25	1	1	inf	0.551886	0.786176	-0.584963
A530064D06Rik_NM_178796	0	8	4	0	2	0	0.666667	0	2	3	7	3	0.548374	0.898782	-2.16993	0.465881	0.721174	0.415037
A530088E08Rik_NR_029458	11	8	9.5	6	0	0	2	4	2	5	4	3.75	0.683912	0.960907	-0.906891	0.207298	0.469689	1.34104
A530099J19Rik_NM_175688	79	38	58.5	25	13	10	16	13	13	28	15	17.25	0.834867	1	-0.108524	0.00196511	0.0167081	1.76184
A630001G21Rik_NM_177055	12	5	8.5	6	2	8	5.33333	18	10	0	11	9.75	0.394871	0.837804	-0.870365	1	1	-0.197939
A630007B06Rik_NM_170757	9	4	6.5	13	8	6	9	0	5	3	4	3	0.190125	0.629909	1.58496	0.309235	0.588966	1.11548
A630010A05Rik_NR_033556	0	0	0	0	0	2	0.666667	4	0	0	0	1	0.474719	0.86204	-0.584963	1	1	-inf
A630012P03Rik_NR_045367	0	0	0	0	0	0	0	0	0	0	0	0	NA	NA	0	NA	NA	0
A630023A22Rik_NM_001251843	0	0	0	0	0	0	0	0	0	0	0	0	NA	NA	0	NA	NA	0
A630033H20Rik_NM_001122595	55	51	53	6	15	4	8.33333	47	16	12	23	24.5	0.0270349	0.22486	-1.55582	0.0419285	0.168937	1.11321
A630033H20Rik_NM_001122596	38	54	46	32	19	14	21.6667	26	11	21	23	20.25	0.975671	1	0.0975553	0.0427396	0.171435	1.18371
A630033H20Rik_NM_175442	49	37	43	38	11	14	21	35	13	33	18	24.75	0.601968	0.923376	-0.237039	0.159429	0.407691	0.796908
A630055G03Rik_NM_001162932	1760	1736	1748	1336	986	856	1059.33	1854	849	1199	1147	1262.25	0.290432	0.750122	-0.252841	0.133977	0.366211	0.469708
A630066F11Rik_NR_030698	7	11	9	19	15	4	12.6667	4	10	3	7	6	0.264154	0.723939	1.078	0.470463	0.725054	0.584963
A630072M18Rik_NR_030699	187	163	175	285	183	252	240	237	144	177	155	178.25	0.342448	0.796444	0.429132	0.874917	1	-0.0265472
A630073D07Rik_NM_001142969	0	0	0	0	0	0	0	0	0	5	0	1.25	1	1	inf	1	1	-inf
A630075F10Rik_NR_033632	47	26	36.5	25	26	38	29.6667	30	27	34	31	30.5	0.84303	1	-0.0399664	0.627038	0.842216	0.259087
A630075F10Rik_NR_033634	65	36	50.5	51	23	39	37.6667	31	16	46	34	31.75	0.749571	0.979039	0.246532	0.206072	0.468631	0.669527
A630077J23Rik_NR_040667	0	0	0	0	0	0	0	0	5	0	0	1.25	1	1	inf	1	1	-inf
A630089N07Rik_NR_015491	49761	35357	42559	14302	10638	8882	11274	28142	12416	14947	12916	17105.2	0.0754883	0.406512	-0.60144	0.000583963	0.00642742	1.31503
A630095E13Rik_NM_001033325	0	0	0	0	7	0	2.33333	4	5	0	0	2.25	0.780242	0.988754	0.0524674	1	1	-inf
A630095N17Rik_NM_001243090	0	0	0	0	0	2	0.666667	0	0	0	0	0	0.46037	0.855885	-inf	NA	NA	0
A630095N17Rik_NM_001243091	0	0	0	0	0	2	0.666667	0	0	0	0	0	0.46037	0.855885	-inf	NA	NA	0
A730008H23Rik_NM_172505	0	0	0	0	0	0	0	0	0	0	2	0.5	1	1	inf	1	1	-inf
A730011L01Rik_NM_001164636	173	181	177	158	126	93	125.667	148	67	78	83	94	0.399484	0.841939	0.418869	0.0156298	0.0830529	0.913017
A730011L01Rik_NM_177394	187	167	177	133	96	96	108.333	170	88	90	88	109	0.803599	0.996569	-0.00885092	0.0648943	0.229323	0.699421
A730015I17_NR_040636	242	233	237.5	76	63	32	57	122	56	82	79	84.75	0.119637	0.497099	-0.572251	5.04452e-05	0.000840753	1.48664
A730017C20Rik_NM_001167925	127	136	131.5	317	226	205	249.333	297	224	144	200	216.25	0.752845	0.980282	0.205376	0.0312804	0.136889	-0.717637
A730017C20Rik_NM_173759	183	179	181	298	267	186	250.333	231	202	191	226	212.5	0.686291	0.961285	0.236388	0.43605	0.696384	-0.231473
A730017C20Rik_NR_033764	110	138	124	348	227	155	243.333	192	211	142	210	188.75	0.439408	0.855885	0.366457	0.0704188	0.242874	-0.606137
A730017C20Rik_NR_033765	128	182	155	355	241	189	261.667	265	164	145	180	188.5	0.279863	0.738993	0.473166	0.36242	0.633025	-0.282296
A730017L22Rik_NR_015523	342	249	295.5	158	140	141	146.333	267	137	214	186	201	0.131533	0.522397	-0.457937	0.110843	0.326918	0.555963
A730018C14Rik_NR_036459	0	0	0	0	0	0	0	9	0	3	0	3	0.371092	0.822249	inf	1	1	-inf
A730020E08Rik_NR_040287	117	99	108	89	45	94	76	126	94	98	76	98.5	0.251024	0.711155	-0.374124	0.797386	0.960761	0.132836
A730020M07Rik_NR_036456	0	0	0	0	5	8	4.33333	8	5	28	32	18.25	0.0177416	0.171652	-2.07435	8.8718e-05	0.00135015	-inf
A730020M07Rik_NR_036457	0	0	0	0	0	0	0	0	0	0	2	0.5	1	1	inf	1	1	-inf
A730037C10Rik_NM_177203	182	154	168	108	53	25	62	127	77	69	68	85.25	0.190043	0.629744	-0.459432	0.0105677	0.0617658	0.978689
A730043L09_NR_040769	6	4	5	6	2	0	2.66667	13	2	0	0	3.75	0.877704	1	-0.491853	0.570691	0.799825	0.415037
A730046J19Rik_NR_040271	22	17	19.5	6	0	0	2	13	5	3	2	5.75	0.33644	0.791214	-1.52356	0.0433107	0.172954	1.76184
A730056A06Rik_NR_040324	43	55	49	89	102	156	115.667	52	32	57	96	59.25	0.0302401	0.240338	0.965086	0.552084	0.78628	-0.274033
A730056A06Rik_NR_040325	83	68	75.5	51	96	126	91	22	42	63	99	56.5	0.151559	0.562434	0.687616	0.373445	0.64471	0.418226
A730069N07Rik_NM_178735	14	0	7	0	5	0	1.66667	4	0	9	0	3.25	0.725952	0.972982	-0.963474	0.290593	0.570398	1.10692
A730082K24Rik_NR_040317	106	102	104	51	19	14	28	83	19	52	22	44	0.155809	0.569981	-0.652077	0.00481093	0.0339873	1.24101
A730085A09Rik_NR_040437	0	0	0	0	0	2	0.666667	0	2	0	2	1	0.482526	0.864008	-0.584963	1	1	-inf
A730090H04Rik_NR_040279	3	9	6	0	10	8	6	0	0	3	11	3.5	0.498708	0.873379	0.777608	0.374367	0.645992	0.777608
A730090N16Rik_NR_040390	0	4	2	0	3	2	1.66667	4	0	0	0	1	0.430521	0.855885	0.736966	0.339949	0.611088	1
A730098P11Rik_NR_038091	1431	1380	1405.5	1438	1145	928	1170.33	1164	726	753	961	901	0.380033	0.829827	0.37732	0.0379432	0.157574	0.641484
A830007P12Rik_NM_146115	218	207	212.5	177	120	102	133	221	108	169	157	163.75	0.289305	0.748925	-0.300069	0.315066	0.588966	0.375968
A830009L08Rik_NR_045161	16	12	14	25	36	16	25.6667	35	8	12	18	18.25	0.505276	0.878422	0.491999	0.682107	0.881968	-0.38247
A830010M20Rik_NM_001007574	55	110	82.5	76	59	66	67	79	43	67	69	64.5	0.941091	1	0.0548619	0.427861	0.693959	0.355095
A830010M20Rik_NM_001168557	55	81	68	38	50	71	53	69	57	59	69	63.5	0.430534	0.855885	-0.260764	0.8675	1	0.0987782
A830018L16Rik_NM_001160369	0	0	0	0	0	8	2.66667	0	2	0	4	1.5	0.482781	0.864008	0.830075	1	1	-inf
A830018L16Rik_NM_001160370	78	34	56	57	23	35	38.3333	43	27	16	14	25	0.322319	0.778124	0.616671	0.0299646	0.133217	1.1635
A830018L16Rik_NM_001160371	36	64	50	38	26	14	26	35	29	54	16	33.5	0.422994	0.854497	-0.365649	0.263952	0.538132	0.577767
A830018L16Rik_NM_177173	0	0	0	0	0	2	0.666667	0	0	3	0	0.75	0.41526	0.850496	-0.169925	1	1	-inf
A830019L24Rik_NR_040551	7	6	6.5	13	2	4	6.33333	31	5	0	2	9.5	0.53848	0.894091	-0.584963	0.816718	0.971043	-0.547488
A830052D11Rik_NR_045403	241	190	215.5	82	72	58	70.6667	191	77	74	88	107.5	0.0856062	0.435007	-0.605235	0.00584073	0.039403	1.00335
A830080D01Rik_NM_001033472	56	81	68.5	57	26	27	36.6667	26	19	23	18	21.5	0.216631	0.667635	0.770132	0.00158055	0.0140939	1.67177
A830082K12Rik_NR_045195	204	226	215	418	276	239	311	204	233	179	201	204.25	0.137564	0.534404	0.606579	0.9307	1	0.0740006
A830082N09Rik_NR_015526	241	158	199.5	127	110	119	118.667	162	134	159	142	149.25	0.263433	0.722899	-0.330816	0.266532	0.541445	0.418658
A830093I24Rik_NM_175431	55	58	56.5	51	42	26	39.6667	82	50	32	29	48.25	0.446094	0.855885	-0.282602	0.668283	0.873198	0.227722
A930001A20Rik_NR_040549	3	11	7	6	11	6	7.66667	0	2	0	5	1.75	0.123882	0.506709	2.13124	0.103914	0.312985	2
A930001A20Rik_NR_040550	0	0	0	6	2	2	3.33333	4	2	3	2	2.75	0.746744	0.977831	0.277534	1	1	-inf
A930001N09Rik_NM_029870	270	309	289.5	209	242	295	248.667	196	169	181	264	202.5	0.562447	0.907335	0.296291	0.142568	0.380919	0.515641
A930003A15Rik_NR_015488	0	2	1	0	8	0	2.66667	9	8	5	7	7.25	0.254714	0.7152	-1.44294	0.211265	0.474107	-2.85798
A930003A15Rik_NR_027896	4	0	2	0	0	2	0.666667	4	8	0	5	4.25	0.257509	0.717716	-2.67243	1	1	-1.08746
A930003O13Rik_NR_027362	206	140	173	70	42	37	49.6667	104	34	85	57	70	0.186074	0.623516	-0.495077	0.000790305	0.0081795	1.30535
A930004D18Rik_NR_028376	25	14	19.5	32	41	32	35	8	11	16	5	10	0.00744893	0.0943531	1.80735	0.206077	0.468631	0.963474
A930004D18Rik_NR_028377	60	86	73	70	67	23	53.3333	52	193	45	7	74.25	0.194908	0.637728	-0.477354	0.877207	1	-0.0244946
A930005H10Rik_NR_015487	58	55	56.5	120	146	181	149	61	40	85	66	63	0.00293469	0.0487065	1.24189	0.711833	0.901304	-0.157101
A930005H10Rik_NR_027894	98	46	72	127	148	156	143.667	61	37	64	107	67.25	0.00962091	0.112669	1.09512	0.875875	1	0.0984626
A930005H10Rik_NR_027895	22	38	30	25	15	24	21.3333	13	8	0	21	10.5	0.188844	0.62767	1.02272	0.0333912	0.143849	1.51457
A930005I04Rik_NM_207277	9	22	15.5	13	3	2	6	4	2	9	0	3.75	0.546158	0.89856	0.678072	0.0491025	0.189697	2.04731
A930006I01Rik_NR_040332	0	10	5	6	10	4	6.66667	0	5	3	2	2.5	0.268891	0.728202	1.41504	0.289461	0.569305	1
A930007I19Rik_NR_015567	25	34	29.5	13	7	10	10	44	10	10	14	19.5	0.177855	0.609645	-0.963474	0.342963	0.613655	0.597241
A930011G23Rik_NR_030692	28	26	27	19	2	8	9.66667	17	2	9	7	8.75	0.924425	1	0.143735	0.0342956	0.14659	1.6256
A930011O12Rik_NR_040709	218	255	236.5	108	87	103	99.3333	148	70	80	95	98.25	0.854856	1	0.0158205	0.000478141	0.00548596	1.26731
A930012L18Rik_NR_026853	488	345	416.5	152	95	133	126.667	250	134	134	151	167.25	0.186875	0.624808	-0.400969	7.9752e-05	0.00123356	1.31631
A930013F10Rik_NR_027886	83	103	93	152	124	141	139	148	83	170	116	129.25	0.973294	1	0.104921	0.189508	0.4466	-0.474862
A930015D03Rik_NR_015618	0	0	0	0	0	6	2	0	0	0	2	0.5	0.310336	0.76549	2	1	1	-inf
A930017M01Rik_NR_033609	111	124	117.5	133	70	105	102.667	92	83	68	61	76	0.385538	0.832932	0.433897	0.126437	0.355732	0.628589
A930018P22Rik_NM_026634	0	0	0	0	0	2	0.666667	0	0	0	2	0.5	0.1105	0.482317	0.415037	1	1	-inf
A930019D19Rik_NR_040619	0	0	0	0	0	0	0	0	2	0	0	0.5	1	1	inf	1	1	-inf
A930038C07Rik_NM_172399	150	172	161	51	55	62	56	270	235	173	196	218.5	2.72935e-07	2.03441e-05	-1.96413	0.160452	0.409309	-0.440573
AA387883_NR_030678	6	9	7.5	6	2	12	6.66667	4	0	0	2	1.5	0.141781	0.54328	2.152	0.0767019	0.257088	2.32193
AA388235_NR_033305	1283	968	1125.5	1406	1332	1838	1525.33	900	784	1166	1314	1041	0.156267	0.570946	0.551154	0.800251	0.961969	0.112596
AA415398_NM_001004178	90	95	92.5	171	223	174	189.333	174	110	135	151	142.5	0.385444	0.832932	0.409967	0.083355	0.271622	-0.623437
AA465934_NR_028363	42	46	44	38	47	58	47.6667	82	29	96	64	67.75	0.179804	0.611994	-0.50724	0.171331	0.419284	-0.622717
AA467197_NM_001004174	29	30	29.5	25	8	2	11.6667	52	37	23	34	36.5	0.00567037	0.0781934	-1.6455	0.597128	0.820147	-0.307182
AA536875_NR_045143	65	51	58	44	10	14	22.6667	43	29	65	15	38	0.13602	0.531465	-0.745427	0.222276	0.487848	0.610053
AA536875_NR_045144	52	46	49	32	14	28	24.6667	35	21	28	27	27.75	0.668041	0.954069	-0.169925	0.13153	0.362359	0.820294
AA536875_NR_045145	57	38	47.5	44	16	19	26.3333	39	31	17	20	26.75	0.87279	1	-0.0226487	0.129904	0.359385	0.828389
AA543186_NR_027448	14	14	14	25	18	15	19.3333	18	13	7	4	10.5	0.277031	0.735723	0.880701	0.544018	0.781118	0.415037
AA545190_NR_033776	0	0	0	13	0	0	4.33333	0	0	0	0	0	0.0260798	0.219574	-inf	NA	NA	0
AA619741_NR_033627	0	10	5	0	0	0	0	4	0	0	4	2	1	1	inf	0.204398	0.467155	1.32193
AA792892_NM_178894	3	6	4.5	6	2	22	10	9	8	20	11	12	0.695147	0.963106	-0.263034	0.275103	0.551786	-1.41504
AA960436_NM_133954	36	10	23	32	29	51	37.3333	22	32	43	34	32.75	0.851715	1	0.188969	0.409759	0.678798	-0.509861
AA986860_NM_177604	94	78	86	70	64	83	72.3333	153	69	82	61	91.25	0.295786	0.755087	-0.335164	0.789554	0.955182	-0.0854879
AA987161_NM_001163246	85	106	95.5	76	97	82	85	74	86	100	104	91	0.641562	0.941851	-0.0984037	0.919214	1	0.0696342
Aaas_NM_153416	88	148	118	133	167	221	173.667	78	78	156	197	127.25	0.331604	0.787338	0.448655	0.727829	0.912549	-0.108879
Aacs_NM_030210	342	288	315	488	418	421	442.333	305	466	299	583	413.25	0.99448	1	0.0981191	0.167408	0.413871	-0.391663
Aadacl2_NM_001128091	0	2	1	6	2	2	3.33333	0	0	3	7	2.5	0.68235	0.960467	0.415037	0.645798	0.856621	-1.32193
Aadacl3_NM_001085503	0	0	0	0	0	0	0	4	0	0	0	1	1	1	inf	1	1	-inf
Aadat_NM_011834	4	9	6.5	13	13	6	10.6667	9	2	0	2	3.25	0.124353	0.50769	1.7146	0.324341	0.597524	1
Aagab_NM_025857	36	30	33	89	89	112	96.6667	100	91	112	128	107.75	0.524848	0.88763	-0.156597	0.000105502	0.00155441	-1.70715
Aak1_NM_001040106	410	656	533	709	519	614	614	592	410	747	620	592.25	0.905701	1	0.0520324	0.534081	0.77416	-0.152071
Aak1_NM_177762	553	609	581	494	479	568	513.667	458	464	636	574	533	0.662336	0.951376	-0.0533031	0.787264	0.953835	0.124403
Aamp_NM_001190444	278	309	293.5	355	467	719	513.667	139	348	495	762	436	0.673496	0.955785	0.236504	0.054	0.201768	-0.570968
Aamp_NM_146110	272	187	229.5	279	406	749	478	240	316	496	708	440	0.944666	1	0.119507	0.00235226	0.0192953	-0.939009
[truncated: 24,227 more rows]

## Sheet: all Slc(o)s
Gene Symbol_RefSeq ID	Cx_R1	Cx_R2	Average Cx	Hi_R1	Hi_R2	Hi_R3	Average Hi	Bs_R1	Bs_R2	Bs_R3	Bs_R4	Average Bs	p-val Hi_vs_Bs	adj p-val Hi_vs_Bs	log2FC Hi_vs_Bs	p-val Cx_vs_Bs	adj p-val Cx_vs_Bs	log2FC Cx_vs_Bs
Slc10a1_NM_011387	239	110	174.5	152	82	78	104	171	115	117	105	127	0.323537	0.779271	-0.288245	0.23453	0.503022	0.458399
Slc10a2_NM_011388	97	55	76	38	11	15	21.3333	65	22	37	27	37.75	0.107585	0.481204	-0.823367	0.0350231	0.148828	1.00952
Slc10a5_NM_001010834	6	22	14	13	0	2	5	9	0	0	4	3.25	0.620716	0.932216	0.621488	0.055465	0.205683	2.10692
Slc10a7_NM_029736	390	385	387.5	405	267	270	314	522	442	489	458	477.75	0.0411336	0.288107	-0.605491	0.26733	0.542114	-0.30206
Slc11a1_NM_013612	79	47	63	63	38	37	46	52	29	17	44	35.5	0.560607	0.905322	0.373815	0.0973922	0.300505	0.827533
Slc11a2_NM_001146161	394	327	360.5	272	204	246	240.667	282	239	403	423	336.75	0.0972409	0.460422	-0.484642	0.845044	0.989211	0.0983213
Slc11a2_NM_008732	424	357	390.5	304	304	228	278.667	357	291	350	375	343.25	0.254197	0.714837	-0.300719	0.63785	0.850039	0.186063
Slc12a2_NM_009194	848	1063	955.5	488	516	500	501.333	1309	892	692	1367	1065	0.000413922	0.0110353	-1.08701	0.517764	0.761552	-0.156526
Slc12a4_NM_009195	83	46	64.5	70	126	169	121.667	70	120	165	180	133.75	0.546762	0.898782	-0.136605	0.00638206	0.0422058	-1.05217
Slc12a5_NM_020333	395	1076	735.5	139	129	325	197.667	197	179	195	215	196.5	0.820302	1	0.00854029	3.21293e-09	1.65924e-07	1.9042
Slc12a6_NM_133648	784	986	885	703	564	633	633.333	580	473	557	653	565.75	0.839013	1	0.1628	0.0406904	0.165245	0.645513
Slc12a6_NM_133649	649	1002	825.5	595	536	573	568	605	465	584	675	582.25	0.700967	0.965141	-0.0357478	0.116423	0.33734	0.503629
Slc12a7_NM_011390	51	40	45.5	70	106	112	96	30	43	24	57	38.5	0.00418452	0.0631287	1.31818	0.635242	0.848091	0.241008
Slc12a8_NM_001083902	19	23	21	13	11	10	11.3333	22	24	3	9	14.5	0.600238	0.922773	-0.355481	0.423494	0.691211	0.534336
Slc12a8_NM_134251	14	12	13	19	27	16	20.6667	13	13	5	14	11.25	0.262349	0.722283	0.877381	0.729012	0.913638	0.208587
Slc12a9_NM_031406	937	725	831	659	773	869	767	498	822	1382	1234	984	0.166634	0.590527	-0.359432	0.331777	0.604696	-0.24381
Slc13a3_NM_054055	279	135	207	317	252	503	357.333	559	655	1137	1003	838.5	9.86119e-05	0.00343153	-1.23054	1.03587e-10	7.31801e-09	-2.01818
Slc13a4_NM_172892	109	46	77.5	133	106	119	119.333	79	40	58	57	58.5	0.0193045	0.181816	1.02849	0.384362	0.653951	0.40576
Slc13a5_NM_001004148	338	248	293	222	315	598	378.333	113	336	318	341	277	0.291729	0.750823	0.449772	0.920357	1	0.0810147
Slc14a1_NM_001171010	1623	990	1306.5	1229	887	673	929.667	1594	848	820	683	986.25	0.587613	0.914298	-0.0852399	0.208357	0.471028	0.405682
Slc14a1_NM_001171011	1490	989	1239.5	1273	917	683	957.667	1396	931	816	687	957.5	0.779809	0.988503	0.0002511	0.25862	0.535421	0.372414
Slc14a1_NM_028122	1501	1146	1323.5	1330	903	607	946.667	1439	971	950	719	1019.75	0.540812	0.894706	-0.107287	0.253294	0.52847	0.376143
Slc14a2_NM_001110274	7	5	6	32	40	70	47.3333	0	5	50	20	18.75	0.0220212	0.198002	1.33597	0.0905444	0.286624	-1.64386
Slc14a2_NM_030683	0	0	0	25	35	53	37.6667	0	2	27	18	11.75	0.0107335	0.121866	1.68063	0.00315097	0.0244967	-inf
Slc15a1_NM_053079	347	227	287	177	118	90	128.333	209	118	96	121	136	0.640661	0.941537	-0.0837107	0.00204703	0.0172587	1.07744
Slc15a2_NM_001145899	1888	1287	1587.5	1425	1385	1080	1296.67	1534	1207	1282	1037	1265	0.863696	1	0.0356703	0.330209	0.602975	0.327619
Slc15a2_NM_021301	575	456	515.5	830	705	568	701	467	359	405	290	380.25	0.0167077	0.164879	0.882466	0.196588	0.456021	0.439024
Slc15a3_NM_023044	19	42	30.5	13	37	19	23	22	16	19	13	17.5	0.611332	0.927648	0.394279	0.214361	0.479052	0.801454
Slc15a4_NM_133895	2405	2242	2323.5	1786	2220	2708	2238	1863	2026	2389	3572	2462.5	0.485257	0.865403	-0.137914	0.689586	0.885588	-0.0838241
Slc15a5_NM_177787	9	12	10.5	0	0	2	0.666667	0	0	0	0	0	0.46037	0.855885	-inf	0.00122122	0.0115552	inf
Slc16a1_NM_009196	1833	1926	1879.5	1229	1257	1043	1176.33	2298	1993	1624	2393	2077	0.0054292	0.0757802	-0.820204	0.532008	0.772649	-0.144152
Slc16a10_NM_001114332	33	32	32.5	6	34	17	19	9	5	9	20	10.75	0.316498	0.77134	0.821663	0.0223447	0.107719	1.5961
Slc16a10_NM_028247	510	479	494.5	215	133	114	154	335	139	153	144	192.75	0.256346	0.716405	-0.323801	3.25931e-05	0.000574433	1.35924
Slc16a11_NM_153081	7	12	9.5	19	27	2	16	9	5	10	12	9	0.32831	0.783874	0.830075	0.822789	0.974118	0.0780025
Slc16a12_NM_172838	4	41	22.5	25	29	24	26	48	27	23	39	34.25	0.386933	0.833151	-0.397592	0.337234	0.610309	-0.606179
Slc16a13_NM_172371	3	0	1.5	13	21	16	16.6667	13	11	3	20	11.75	0.574088	0.913334	0.504305	0.0520927	0.196746	-2.96963
Slc16a2_NM_009197	183	109	146	310	228	428	322	83	118	74	114	97.25	4.37172e-06	0.000234271	1.72729	0.134952	0.367797	0.586198
Slc16a4_NM_146136	73	89	81	44	45	25	38	104	59	88	59	77.5	0.0137453	0.145381	-1.0282	0.922277	1	0.0637256
Slc16a6_NM_001029842	76	105	90.5	70	83	152	101.667	123	116	139	212	147.5	0.100033	0.465158	-0.536868	0.0523804	0.197299	-0.704725
Slc16a6_NM_134038	70	107	88.5	44	77	121	80.6667	101	77	173	221	143	0.0195662	0.183458	-0.825971	0.0605177	0.218681	-0.692266
Slc16a7_NM_011391	0	29	14.5	0	2	8	3.33333	31	16	9	11	16.75	0.0130908	0.140344	-2.32912	0.899186	1	-0.208108
Slc16a8_NM_020516	702	991	846.5	190	744	182	372	636	1507	842	120	776.25	0.000648296	0.0157961	-1.06122	0.87464	1	0.124989
Slc16a9_NM_025807	30	57	43.5	44	35	65	48	91	62	44	45	60.5	0.351888	0.805	-0.333901	0.304237	0.583599	-0.47592
Slc17a5_NM_172773	255	320	287.5	241	175	142	186	376	215	158	202	237.75	0.212597	0.661581	-0.354143	0.467937	0.722843	0.274117
Slc17a6_NM_080853	109	293	201	165	131	177	157.667	43	101	91	184	104.75	0.182529	0.617183	0.589927	0.0108218	0.0629579	0.940245
Slc17a7_NM_182993	628	1530	1079	279	778	2380	1145.67	401	950	539	195	521.25	0.00136696	0.027863	1.13614	0.000894852	0.00904563	1.04965
Slc17a8_NM_182959	314	179	246.5	342	272	197	270.333	371	261	176	219	256.75	0.971153	1	0.0743751	0.775238	0.945905	-0.0587766
Slc18a2_NM_172523	4	16	10	13	0	16	9.66667	9	8	5	16	9.5	1	1	0.025091	0.827203	0.977088	0.0740006
Slc19a1_NM_001199271	189	116	152.5	120	182	111	137.667	100	129	85	139	113.25	0.607042	0.926102	0.281668	0.273955	0.550142	0.429298
Slc19a1_NM_031196	166	197	181.5	120	200	110	143.333	100	82	89	151	105.5	0.350453	0.803834	0.442131	0.0363729	0.152871	0.782727
Slc19a2_NM_054087	20	29	24.5	51	16	33	33.3333	43	11	19	37	27.5	0.71157	0.970986	0.277534	0.848975	0.991125	-0.16665
Slc1a1_NM_009199	402	532	467	177	303	404	294.667	488	638	438	857	605.25	0.000960946	0.0212369	-1.03845	0.171473	0.419459	-0.374109
Slc1a2_NM_001077514	30846	27604	29225	39151	23303	21929	28127.7	15111	10448	8981	9289	10957.2	0.0022503	0.040518	1.3601	0.000102572	0.00151568	1.41532
Slc1a2_NM_001077515	30405	27476	28940.5	38765	23559	22063	28129	14838	10477	8992	9082	10847.2	0.00202668	0.0377944	1.37473	0.000100793	0.00149465	1.41576
Slc1a2_NM_011393	698	580	639	386	376	331	364.333	429	249	219	254	287.75	0.465953	0.859008	0.340443	0.000298438	0.00371939	1.151
Slc1a3_NM_148938	8992	5945	7468.5	13669	15902	21273	16948	4357	4240	5993	5825	5103.75	1.97277e-05	0.000861387	1.73149	0.0959491	0.297586	0.549261
Slc1a4_NM_018861	18743	11978	15360.5	15189	12548	10343	12693.3	10464	8895	9239	6780	8844.5	0.253768	0.71396	0.521218	0.0219405	0.106341	0.796373
Slc1a5_NM_009201	19	4	11.5	6	15	15	12	4	2	3	2	2.75	0.0620686	0.365449	2.12553	0.0609859	0.219836	2.06413
Slc1a6_NM_009200	9	34	21.5	32	18	42	30.6667	0	24	61	44	32.25	0.791078	0.993085	-0.0726278	0.350966	0.621395	-0.584963
Slc1a7_NM_146255	513	383	448	336	203	203	247.333	572	232	245	312	340.25	0.11167	0.483989	-0.460138	0.241309	0.511922	0.396904
Slc20a1_NM_015747	1006	1111	1058.5	963	864	1556	1127.67	762	636	1204	1396	999.5	0.808189	0.999387	0.174062	0.870042	1	0.0827428
Slc20a2_NM_011394	145	130	137.5	165	152	175	164	179	167	131	146	155.75	0.972035	1	0.0744637	0.553025	0.787065	-0.179801
Slc22a12_NM_009203	25	5	15	38	86	39	54.3333	44	29	42	38	38.25	0.37325	0.824139	0.506378	0.0359953	0.151944	-1.3505
Slc22a13b_NR_033303	7	14	10.5	6	8	4	6	0	8	3	5	4	0.593652	0.918675	0.584963	0.183119	0.435999	1.39232
Slc22a14_NM_001037749	101	149	125	32	121	32	61.6667	57	75	65	29	56.5	0.922921	1	0.12624	0.00626608	0.0416029	1.14561
Slc22a15_NM_001039371	272	182	227	177	183	153	171	270	159	111	156	174	0.751657	0.979855	-0.025091	0.30235	0.581836	0.383605
Slc22a16_NM_027572	928	1670	1299	310	1155	285	583.333	889	2183	1072	198	1085.5	0.00274595	0.0466119	-0.895967	0.537591	0.777125	0.259042
Slc22a17_NM_021551	2569	2004	2286.5	3281	3092	2854	3075.67	3662	2727	2984	3407	3195	0.661144	0.951168	-0.0549168	0.0788722	0.261659	-0.482675
Slc22a23_NM_001033167	426	554	490	329	381	470	393.333	388	330	392	685	448.75	0.400546	0.842842	-0.190159	0.762619	0.936197	0.12687
Slc22a3_NM_011395	6	30	18	0	15	10	8.33333	26	16	42	18	25.5	0.0192999	0.181816	-1.61353	0.483726	0.734903	-0.5025
Slc22a4_NM_019687	36	34	35	76	46	12	44.6667	195	61	23	71	87.5	0.0152625	0.1553	-0.970084	0.00381815	0.0284186	-1.32193
Slc22a5_NM_011396	22	5	13.5	19	41	45	35	48	40	78	57	55.75	0.11599	0.49061	-0.671617	0.00052132	0.00587946	-2.04601
Slc22a8_NM_001164634	154	107	130.5	32	55	77	54.6667	127	86	64	138	103.75	0.0150097	0.153285	-0.924378	0.415066	0.684474	0.330938
Slc22a8_NM_001164635	130	117	123.5	44	53	72	56.3333	83	72	126	143	106	0.015918	0.15984	-0.912004	0.606104	0.827204	0.220447
Slc22a8_NM_031194	157	113	135	19	27	97	47.6667	113	73	80	154	105	0.00376702	0.058368	-1.13934	0.372335	0.643456	0.36257
Slc23a1_NM_011397	840	898	869	678	382	322	460.667	881	367	408	403	514.75	0.448193	0.855885	-0.160149	0.0153937	0.0821323	0.755484
Slc23a2_NM_018824	1795	2347	2071	1178	1815	848	1280.33	2052	2711	1857	853	1868.25	0.0488872	0.320416	-0.545168	0.776545	0.946731	0.14864
Slc24a1_NM_144813	318	219	268.5	76	107	51	78	105	113	113	43	93.5	0.394545	0.837561	-0.261492	2.30037e-05	0.000426968	1.52188
Slc24a2_NM_001110240	41	145	93	6	45	134	61.6667	43	78	51	112	71	0.491436	0.868358	-0.203328	0.375392	0.646829	0.389412
Slc24a2_NM_172426	17	134	75.5	13	35	129	59	52	59	23	107	60.25	0.796634	0.993085	-0.0302463	0.481093	0.732858	0.325515
Slc24a3_NM_053195	250	253	251.5	329	377	523	409.667	584	516	771	651	630.5	0.0332787	0.253679	-0.622046	1.36096e-05	0.0002776	-1.32594
Slc24a5_NM_175034	7	19	13	19	2	6	9	4	16	9	9	9.5	0.923536	1	-0.0780025	0.522385	0.764593	0.452512
Slc24a6_NM_001177594	161	149	155	165	161	172	166	144	102	129	194	142.25	0.732534	0.974211	0.222755	0.802706	0.962987	0.12384
Slc24a6_NM_001177595	153	108	130.5	190	129	197	172	121	88	140	150	124.75	0.313757	0.768251	0.463369	0.936817	1	0.06501
Slc24a6_NM_133221	190	225	207.5	241	185	232	219.333	218	158	222	240	209.5	0.947139	1	0.0661748	0.896789	1	-0.0138389
Slc25a1_NM_153150	106	30	68	57	107	160	108	69	118	200	407	198.5	0.00979379	0.113865	-0.878108	3.36297e-05	0.000590634	-1.54553
Slc25a10_NM_013770	4	2	3	6	2	18	8.66667	22	5	3	9	9.75	0.850363	1	-0.169925	0.276793	0.553768	-1.70044
Slc25a11_NM_024211	338	297	317.5	488	343	356	395.667	365	277	376	388	351.5	0.825429	1	0.170761	0.567478	0.797332	-0.146768
Slc25a12_NM_172436	478	655	566.5	361	382	348	363.667	492	390	435	459	444	0.259997	0.719503	-0.287943	0.305076	0.584494	0.351516
Slc25a13_NM_001177572	22	47	34.5	51	42	63	52	61	59	76	137	83.25	0.0741942	0.4039	-0.678939	0.0059405	0.0399154	-1.27085
Slc25a13_NM_015829	25	15	20	76	49	77	67.3333	61	94	60	127	85.5	0.293305	0.752039	-0.344604	2.36962e-05	0.000437561	-2.09592
Slc25a14_NM_001166450	199	164	181.5	152	174	182	169.333	114	99	135	121	117.25	0.233533	0.689044	0.530278	0.0933359	0.292034	0.630382
Slc25a14_NM_011398	132	151	141.5	196	214	173	194.333	104	89	91	146	107.5	0.0373287	0.271417	0.854197	0.325475	0.598866	0.396465
Slc25a15_NM_181325	68	80	74	139	94	160	131	143	80	119	212	138.5	0.64347	0.943192	-0.0803192	0.01775	0.0908035	-0.904289
Slc25a16_NM_175194	141	166	153.5	139	103	92	111.333	126	53	67	52	74.5	0.216381	0.667505	0.579573	0.00769934	0.0488493	1.04293
Slc25a17_NM_011399	432	322	377	551	525	442	506	628	351	418	447	461	0.909975	1	0.134371	0.296664	0.576025	-0.290202
Slc25a18_NM_001081048	4	4	4	6	0	6	4	22	2	3	13	10	0.223735	0.677115	-1.32193	0.3952	0.665384	-1.32193
Slc25a19_NM_026071	210	272	241	260	251	460	323.667	454	263	460	519	424	0.155334	0.569316	-0.389555	0.00792561	0.0498822	-0.815031
Slc25a20_NM_020520	179	97	138	247	286	323	285.333	214	108	261	214	199.25	0.221708	0.674441	0.518069	0.110902	0.326947	-0.529911
Slc25a21_NM_001167976	85	90	87.5	38	58	36	44	65	35	60	41	50.25	0.569492	0.911437	-0.19162	0.0750133	0.253641	0.800159
Slc25a21_NM_172577	90	82	86	32	20	25	25.6667	52	42	54	41	47.25	0.0653329	0.376228	-0.880418	0.0554474	0.205648	0.864022
Slc25a22_NM_001177576	517	847	682	279	246	307	277.333	183	139	127	122	142.75	0.0138151	0.145997	0.95813	6.88073e-12	6.05071e-10	2.25628
Slc25a22_NM_026646	355	998	676.5	317	175	284	258.667	248	143	202	148	185.25	0.271146	0.730493	0.481621	7.73428e-09	3.67707e-07	1.86862
Slc25a23_NM_025877	2837	2955	2896	1900	1811	2551	2087.33	1390	1351	2403	2507	1912.75	0.925863	1	0.126013	0.0550114	0.204363	0.598413
Slc25a24_NM_172685	17	9	13	6	16	4	8.66667	13	13	9	15	12.5	0.501695	0.87569	-0.528379	0.885935	1	0.0565835
Slc25a25_NM_001164357	96	79	87.5	32	79	52	54.3333	56	89	86	78	77.25	0.165294	0.589358	-0.507697	0.700818	0.893656	0.179748
Slc25a25_NM_001164358	95	62	78.5	19	67	66	50.6667	70	75	72	89	76.5	0.115906	0.490533	-0.594423	0.973693	1	0.0372329
Slc25a25_NM_146118	102	38	70	51	42	37	43.3333	61	89	54	64	67	0.114254	0.487634	-0.628684	0.956455	1	0.0631938
Slc25a26_NM_026255	1398	1361	1379.5	1279	932	541	917.333	3277	1725	1599	1355	1989	0.000251536	0.00743113	-1.11653	0.0533462	0.199997	-0.527898
Slc25a27_NM_028711	82	98	90	82	50	85	72.3333	114	53	77	108	88	0.365077	0.816997	-0.282843	0.976208	1	0.0324215
Slc25a28_NM_145156	334	308	321	152	186	481	273	183	195	353	365	274	0.780052	0.988686	-0.00527494	0.549999	0.785063	0.228397
Slc25a29_NM_181328	16	0	8	6	5	27	12.6667	9	5	27	47	22	0.221624	0.67428	-0.796467	0.102094	0.309928	-1.45943
Slc25a3_NM_133668	2080	2127	2103.5	3230	2529	2858	2872.33	2918	2286	2789	2944	2734.25	0.954833	1	0.071078	0.157795	0.404829	-0.378353
Slc25a32_NM_172402	14	30	22	6	13	19	12.6667	13	19	27	27	21.5	0.239199	0.694911	-0.7633	0.942913	1	0.0331669
Slc25a33_NM_027460	291	227	259	355	324	276	318.333	454	335	393	474	414	0.166786	0.5908	-0.379093	0.024677	0.115358	-0.676679
Slc25a34_NM_001013780	20	22	21	19	13	14	15.3333	31	13	25	30	24.75	0.245343	0.703604	-0.690757	0.758992	0.933887	-0.237039
Slc25a35_NM_028048	55	40	47.5	44	39	83	55.3333	56	86	134	168	111	0.00853112	0.104081	-1.00434	0.00309963	0.0241349	-1.22456
Slc25a36_NM_138756	19	59	39	51	56	25	44	56	31	42	76	51.25	0.518607	0.884378	-0.220048	0.433784	0.693963	-0.394078
Slc25a37_NM_026331	499	523	511	754	541	869	721.333	805	494	860	699	714.5	0.81232	1	0.0137321	0.0840026	0.272978	-0.483611
Slc25a38_NM_144793	207	150	178.5	171	121	121	137.667	214	196	143	140	173.25	0.253328	0.712952	-0.331676	0.992953	1	0.0430687
Slc25a39_NM_026542	66	72	69	272	337	1008	539	153	355	669	910	521.75	0.891617	1	0.0469266	8.06694e-17	1.64946e-14	-2.91869
Slc25a4_NM_007450	2135	1725	1930	2958	2857	3280	3031.67	2958	2812	2714	4444	3232	0.582453	0.913334	-0.0923161	0.00866525	0.0532839	-0.743826
Slc25a40_NM_178766	112	146	129	298	252	250	266.667	296	231	335	252	278.5	0.656762	0.949309	-0.0626398	0.000824194	0.00845716	-1.11031
Slc25a41_NM_175333	16	14	15	38	10	18	22	9	13	14	2	9.5	0.121724	0.502026	1.2115	0.37638	0.647626	0.658963
Slc25a42_NM_001007570	631	641	636	747	493	408	549.333	606	426	429	343	451	0.566022	0.909984	0.284554	0.132812	0.364256	0.495899
Slc25a44_NM_001145876	53	32	42.5	70	53	37	53.3333	60	37	30	38	41.25	0.54528	0.898187	0.370643	0.94128	1	0.0430687
Slc25a44_NM_001145877	32	49	40.5	38	47	55	46.6667	56	27	61	74	54.5	0.501151	0.875043	-0.223864	0.375787	0.647295	-0.428334
Slc25a44_NM_178696	60	23	41.5	38	48	58	48	26	43	36	45	37.5	0.571033	0.912022	0.356144	0.797323	0.960761	0.146221
Slc25a44_NR_027357	36	62	49	32	42	64	46	39	35	51	32	39.25	0.778463	0.987295	0.228941	0.525007	0.766883	0.320089
Slc25a45_NM_134154	106	51	78.5	51	51	84	62	70	64	87	114	83.75	0.210702	0.658452	-0.433821	0.788464	0.95442	-0.0933965
Slc25a46_NM_026165	1026	1258	1142	1400	1432	1781	1537.67	1652	1299	1529	2047	1631.75	0.586666	0.91384	-0.0856772	0.0602333	0.217921	-0.514857
Slc25a47_NM_001012310	244	236	240	70	139	92	100.333	91	153	161	109	128.5	0.246867	0.705438	-0.356967	0.0123642	0.069504	0.901266
Slc25a5_NM_007451	1641	1554	1597.5	1140	905	1229	1091.33	1611	1279	1549	1793	1558	0.0625712	0.367464	-0.513603	0.99916	1	0.0361207
Slc26a1_NM_174870	7	12	9.5	13	18	8	13	9	8	3	0	5	0.168336	0.593735	1.37851	0.334548	0.607632	0.925999
Slc26a11_NM_178743	111	109	110	120	87	88	98.3333	131	103	105	146	121.25	0.308806	0.76549	-0.302232	0.662945	0.868932	-0.140481
Slc26a2_NM_007885	3	12	7.5	32	19	12	21	13	0	5	7	6.25	0.0361036	0.265653	1.74846	0.697411	0.891435	0.263034
Slc26a4_NM_011867	32	2	17	25	3	4	10.6667	21	2	0	0	5.75	0.371854	0.822896	0.891476	0.087767	0.280939	1.5639
Slc26a6_NM_134420	215	235	225	291	333	986	536.667	196	430	791	1057	618.5	0.368205	0.819834	-0.204747	2.50074e-06	6.50399e-05	-1.45885
Slc27a1_NM_011977	99	51	75	51	47	27	41.6667	83	40	53	52	57	0.249447	0.709158	-0.452068	0.391907	0.662083	0.395929
Slc27a3_NM_011988	28	20	24	63	76	61	66.6667	30	40	21	43	33.5	0.0500958	0.324577	0.992804	0.435368	0.695605	-0.481127
Slc27a4_NM_011989	101	54	77.5	63	113	270	148.667	109	183	229	377	224.5	0.0597002	0.35817	-0.594634	2.07893e-05	0.000391977	-1.53445
Slc28a3_NM_022317	149	101	125	44	66	32	47.3333	109	67	78	65	79.75	0.0545386	0.339438	-0.752628	0.11007	0.325524	0.648372
Slc29a1_NM_001199113	19	2	10.5	0	5	8	4.33333	4	27	25	33	22.25	0.0039456	0.0604364	-2.36026	0.179247	0.430241	-1.08342
Slc29a1_NM_001199114	9	12	10.5	6	8	17	10.3333	13	35	39	23	27.5	0.0284244	0.23183	-1.41213	0.0651614	0.229944	-1.38904
Slc29a1_NM_001199115	3	12	7.5	0	2	12	4.66667	9	26	20	34	22.25	0.00515948	0.0735755	-2.25334	0.0723425	0.247405	-1.56884
Slc29a1_NM_001199116	4	2	3	6	2	4	4	17	18	49	30	28.5	0.000233607	0.00698988	-2.83289	0.000410236	0.00485297	-3.24793
Slc29a1_NM_022880	4	0	2	13	3	12	9.33333	31	13	28	52	31	0.00782492	0.0975945	-1.7318	4.35537e-05	0.000739619	-3.9542
Slc29a2_NM_007854	164	275	219.5	260	256	537	351	405	375	865	629	568.5	0.0200427	0.186459	-0.695689	9.15281e-06	0.000198785	-1.37294
Slc29a3_NM_023596	1337	1173	1255	570	936	1726	1077.33	1718	2722	4577	5648	3666.25	4.67926e-08	4.25593e-06	-1.76684	1.88765e-07	6.7149e-06	-1.54662
Slc29a4_NM_146257	1269	2022	1645.5	412	1510	483	801.667	1015	2753	1468	246	1370.5	0.0079153	0.0983324	-0.773628	0.534952	0.774824	0.263824
Slc2a1_NM_011400	1511	1107	1309	1026	1078	1018	1040.67	2247	1823	2051	1935	2014	0.0014659	0.0292692	-0.952556	0.023999	0.112988	-0.621599
Slc2a10_NM_130451	575	550	562.5	690	494	854	679.333	641	719	1058	1004	855.5	0.194841	0.637676	-0.332648	0.0305333	0.134695	-0.604915
Slc2a12_NM_178934	81	91	86	114	119	77	103.333	201	144	217	153	178.75	0.0198995	0.185616	-0.790638	0.00336391	0.0257902	-1.05553
Slc2a13_NM_001033633	187	253	220	152	125	150	142.333	227	158	205	225	203.75	0.0959876	0.457407	-0.517526	0.827191	0.977088	0.110703
Slc2a3_NM_011401	76	312	194	127	49	111	95.6667	74	34	51	107	66.5	0.29014	0.749989	0.524662	5.40505e-05	0.000895501	1.54463
Slc2a4_NM_009204	180	177	178.5	171	209	211	197	332	432	735	738	559.25	6.20195e-06	0.00031439	-1.5053	1.85197e-07	6.60666e-06	-1.64757
Slc2a4rg-ps_NR_045164	19	55	37	89	79	98	88.6667	39	56	146	120	90.25	0.77986	0.988519	-0.0255351	0.00410363	0.0301508	-1.2864
Slc2a5_NM_019741	27	15	21	13	8	18	13	22	8	0	27	14.25	0.818247	1	-0.13245	0.40293	0.673604	0.559427
Slc2a6_NM_001177627	16	47	31.5	13	26	39	26	0	8	9	18	8.75	0.038424	0.276587	1.57116	0.0121271	0.0686243	1.848
Slc2a6_NM_172659	39	47	43	38	34	41	37.6667	13	2	0	14	7.25	0.000740296	0.0175291	2.37724	0.000293251	0.00366358	2.56828
Slc2a8_NM_019488	559	526	542.5	507	570	566	547.667	367	320	610	584	470.25	0.707267	0.96858	0.21987	0.578317	0.80571	0.206195
Slc2a9_NM_001012363	23	2	12.5	6	10	10	8.66667	0	2	3	2	1.75	0.0848795	0.432798	2.30812	0.0182872	0.0929516	2.8365
Slc2a9_NM_001102415	11	0	5.5	19	23	10	17.3333	9	13	0	7	7.25	0.140983	0.541781	1.2575	0.947305	1	-0.398549
Slc2a9_NM_145559	12	4	8	19	8	10	12.3333	13	0	3	5	5.25	0.210847	0.658823	1.23217	0.453021	0.710964	0.607683
Slc30a1_NM_009579	740	587	663.5	747	768	871	795.333	843	867	1066	1344	1030	0.153745	0.566246	-0.373013	0.0232573	0.110373	-0.634476
Slc30a10_NM_001033286	1541	1230	1385.5	1843	1549	2045	1812.33	1389	1467	1583	1420	1464.75	0.515386	0.882352	0.307194	0.66991	0.873842	-0.0802477
Slc30a3_NM_011773	4	49	26.5	0	5	18	7.66667	4	0	0	5	2.25	0.171406	0.598167	1.76867	0.000231212	0.00301607	3.558
Slc30a4_NM_011774	856	785	820.5	899	618	662	726.333	1002	682	692	931	826.75	0.39246	0.836253	-0.186819	0.878712	1	-0.0109478
Slc30a5_NM_022885	85	128	106.5	57	84	71	70.6667	122	89	75	97	95.75	0.197155	0.640177	-0.438243	0.751959	0.929325	0.153509
Slc30a6_NM_144798	415	307	361	215	243	279	245.667	394	337	414	461	401.5	0.0208307	0.191048	-0.708698	0.546722	0.783033	-0.153401
Slc30a7_NM_023214	339	342	340.5	317	293	329	313	327	298	332	413	342.5	0.520342	0.885239	-0.129941	0.892737	1	-0.00844919
Slc30a8_NM_172816	108	51	79.5	13	16	28	19	30	13	21	30	23.5	0.545845	0.898494	-0.306661	0.000540195	0.00602746	1.75829
Slc30a9_NM_178651	1072	930	1001	969	751	654	791.333	764	752	659	829	751	0.965195	1	0.0754726	0.205322	0.468207	0.414557
Slc31a1_NM_175090	2216	1526	1871	1888	1782	1967	1879	1725	2043	2016	2498	2070.5	0.473085	0.86204	-0.140014	0.521667	0.76395	-0.14617
Slc31a2_NM_025286	1082	926	1004	405	485	413	434.333	763	456	510	642	592.75	0.105007	0.475734	-0.448621	0.0140671	0.0764808	0.760264
Slc32a1_NM_009508	120	465	292.5	13	29	93	45	48	123	45	114	82.5	0.0278103	0.227929	-0.874469	4.24655e-07	1.36924e-05	1.82597
Slc33a1_NM_015728	710	601	655.5	583	788	1040	803.667	863	1001	1146	1209	1054.75	0.136767	0.533311	-0.392232	0.01386	0.0756958	-0.686233
Slc34a2_NM_011402	16	8	12	0	8	6	4.66667	22	5	7	2	9	0.370035	0.821814	-0.947533	0.55104	0.785906	0.415037
Slc35a1_NM_011895	538	586	562	488	439	612	513	450	383	469	632	483.5	0.986164	1	0.0854429	0.552399	0.786505	0.217054
Slc35a2_NM_001083937	80	46	63	76	60	68	68	65	53	70	75	65.75	0.93016	1	0.0485439	0.867338	1	-0.0616391
Slc35a2_NM_078484	209	179	194	279	290	333	300.667	274	295	413	448	357.5	0.318334	0.773339	-0.249778	0.00483424	0.0341041	-0.881887
Slc35a3_NM_144902	125	135	130	95	76	98	89.6667	78	48	50	104	70	0.509491	0.881064	0.357217	0.0283282	0.127665	0.893085
Slc35a4_NM_001083317	92	68	80	146	126	380	217.333	113	137	284	419	238.25	0.524835	0.88763	-0.132567	1.14948e-05	0.000240312	-1.5744
Slc35a4_NM_026404	108	103	105.5	171	199	320	230	132	145	281	378	234	0.741824	0.976449	-0.0248747	0.00092255	0.00925037	-1.14927
Slc35a5_NM_028756	188	165	176.5	114	159	151	141.333	178	131	124	124	139.25	0.858835	1	0.0214244	0.376174	0.647626	0.341991
Slc35b1_NM_016752	140	157	148.5	304	374	573	417	311	368	516	628	455.75	0.512725	0.882352	-0.128195	5.41986e-07	1.69539e-05	-1.61778
Slc35b2_NM_028662	178	167	172.5	494	598	702	598	610	599	869	1063	785.25	0.140429	0.540561	-0.393007	6.33832e-12	5.61299e-10	-2.18656
Slc35b3_NM_001170430	37	30	33.5	44	41	41	42	48	35	33	71	46.75	0.615089	0.92947	-0.154577	0.364017	0.634992	-0.480805
Slc35b3_NM_001170431	19	22	20.5	38	36	35	36.3333	56	29	16	64	41.25	0.598538	0.921735	-0.1831	0.0958175	0.297361	-1.00877
Slc35b3_NM_134060	11	28	19.5	32	61	53	48.6667	61	32	34	46	43.25	0.863891	1	0.170234	0.053165	0.199478	-1.14923
Slc35b4_NM_021435	109	114	111.5	190	137	149	158.667	166	115	145	213	159.75	0.783661	0.990329	-0.00981686	0.135562	0.368861	-0.518772
Slc35c1_NM_145832	32	16	24	6	5	43	18	30	21	47	45	35.75	0.0690328	0.388735	-0.989946	0.351229	0.621458	-0.574909
Slc35c1_NM_211358	14	27	20.5	6	33	57	32	22	24	58	36	35	0.693271	0.962171	-0.129283	0.213235	0.47725	-0.771731
Slc35c2_NM_144893	187	280	233.5	76	248	107	143.667	144	267	213	100	181	0.2526	0.71249	-0.333264	0.345876	0.6168	0.367433
Slc35d1_NM_177732	94	43	68.5	38	42	29	36.3333	61	37	30	38	41.5	0.583136	0.913334	-0.191818	0.131169	0.361797	0.722993
Slc35d2_NM_001001321	57	41	49	63	20	30	37.6667	92	21	26	59	49.5	0.320226	0.776045	-0.39414	0.98243	1	-0.0146468
Slc35e1_NM_177766	214	238	226	234	243	358	278.333	340	242	292	412	321.5	0.384379	0.832932	-0.208005	0.0955622	0.296957	-0.508496
Slc35e2_NM_177186	495	575	535	342	407	379	376	528	522	443	431	481	0.186439	0.624038	-0.355304	0.725259	0.910647	0.153502
Slc35e3_NM_029875	138	160	149	234	253	600	362.333	108	177	303	631	304.75	0.656077	0.948809	0.249691	0.00172644	0.0151111	-1.03231
Slc35e4_NM_153142	20	46	33	44	112	199	118.333	43	99	175	237	138.5	0.400851	0.842947	-0.227029	1.09054e-06	3.12491e-05	-2.06935
Slc35f1_NM_178675	697	741	719	1286	1074	1360	1240	409	363	298	485	388.75	1.45819e-06	8.98234e-05	1.67343	0.00495064	0.0348081	0.887149
Slc35f2_NM_028060	432	448	440	76	124	171	123.667	222	292	133	400	261.75	0.00144854	0.0290792	-1.08173	0.0235515	0.111338	0.749314
Slc35f3_NM_175434	32	79	55.5	38	15	42	31.6667	30	21	14	41	26.5	0.741602	0.976449	0.256973	0.0470441	0.183806	1.0665
Slc35f5_NM_028787	38	66	52	32	29	27	29.3333	35	40	30	18	30.75	0.80357	0.996569	-0.0680454	0.149871	0.392631	0.757925
Slc36a1_NM_153139	398	251	324.5	203	206	237	215.333	275	191	273	271	252.5	0.36349	0.815547	-0.229712	0.308629	0.588966	0.361935
Slc36a2_NM_153170	69	23	46	38	53	45	45.3333	22	11	44	32	27.25	0.207921	0.654412	0.734316	0.172088	0.420386	0.755378
Slc37a1_NM_001242427	25	25	25	25	50	41	38.6667	61	18	30	61	42.5	0.652887	0.948181	-0.136372	0.18803	0.444533	-0.765535
Slc37a1_NM_153062	22	55	38.5	51	46	20	39	65	26	23	23	34.25	0.842771	1	0.18737	0.746542	0.925887	0.168754
Slc37a2_NM_001145960	13	8	10.5	0	5	12	5.66667	21	18	9	2	12.5	0.196002	0.63948	-1.14136	0.92049	1	-0.251539
Slc37a2_NM_020258	0	6	3	13	5	16	11.3333	9	8	7	4	7	0.48754	0.866617	0.695145	0.566893	0.79698	-1.22239
Slc37a3_NM_028123	212	173	192.5	228	220	149	199	200	204	233	205	210.5	0.632452	0.938011	-0.0810518	0.629544	0.843483	-0.128962
Slc37a4_NM_008063	39	42	40.5	63	37	42	47.3333	79	51	58	57	61.25	0.320918	0.776454	-0.371853	0.2047	0.467436	-0.596788
Slc38a1_NM_001166456	157	164	160.5	361	457	471	429.667	296	223	349	518	346.5	0.52127	0.885672	0.310363	0.000601543	0.00657203	-1.11028
Slc38a1_NM_001166458	147	151	149	418	443	554	471.667	370	238	380	602	397.5	0.653025	0.94828	0.246813	1.42515e-05	0.000289989	-1.41564
Slc38a1_NM_134086	150	136	143	488	382	492	454	274	260	386	553	368.25	0.535475	0.892422	0.302007	3.05262e-05	0.000543336	-1.36467
Slc38a10_NM_001164798	23	20	21.5	32	26	55	37.6667	17	22	52	54	36.25	0.965201	1	0.0553074	0.225006	0.491822	-0.753644
Slc38a10_NM_001164799	11	23	17	25	32	43	33.3333	52	13	33	45	35.75	0.717495	0.972982	-0.100978	0.10221	0.310132	-1.07241
Slc38a10_NM_001164800	35	28	31.5	13	29	65	35.6667	22	18	40	27	26.75	0.537928	0.893911	0.415037	0.665494	0.871092	0.235813
Slc38a10_NM_001164802	6	2	4	32	12	22	22	0	13	32	71	29	0.415618	0.850496	-0.398549	0.00117089	0.0111738	-2.85798
Slc38a10_NM_024249	37	41	39	38	13	68	39.6667	18	40	54	71	45.75	0.551271	0.900038	-0.205845	0.648016	0.858085	-0.230298
Slc38a2_NM_175121	1795	1797	1796	792	807	728	775.667	536	706	491	1122	713.75	0.941916	1	0.120018	1.14648e-05	0.000239883	1.3313
Slc38a3_NM_001199217	906	375	640.5	545	442	541	509.333	711	567	770	793	710.25	0.084998	0.433052	-0.479717	0.534262	0.77436	-0.149128
Slc38a3_NM_001199218	957	480	718.5	557	506	580	547.667	690	636	754	795	718.75	0.141942	0.54356	-0.392192	0.895821	1	-0.000501894
Slc38a3_NM_023805	985	488	736.5	481	464	546	497	694	619	789	757	714.75	0.0630518	0.369082	-0.524193	0.995855	1	0.0432468
Slc38a4_NM_027052	3	33	18	0	34	19	17.6667	17	15	41	7	20	0.69526	0.963122	-0.17897	0.908595	1	-0.152003
Slc38a5_NM_172479	130	94	112	19	35	28	27.3333	96	70	51	134	87.75	0.000136498	0.00446614	-1.68274	0.407699	0.677254	0.352028
Slc38a6_NM_001037717	513	420	466.5	209	177	143	176.333	309	132	202	233	219	0.257229	0.717361	-0.312626	0.000832124	0.00853002	1.09095
Slc38a7_NM_172758	25	28	26.5	6	5	44	18.3333	13	13	21	52	24.75	0.4193	0.851301	-0.432959	0.845057	0.989211	0.0985638
Slc38a8_NM_001009950	11	20	15.5	13	13	8	11.3333	9	10	20	9	12	0.899017	1	-0.0824622	0.570397	0.799592	0.369234
Slc38a9_NM_178746	548	615	581.5	595	394	449	479.333	603	415	555	627	550	0.381111	0.831233	-0.198402	0.887879	1	0.0803476
Slc39a1_NM_013901	3146	3652	3399	2622	4343	2139	3034.67	3390	7296	5256	1651	4398.25	0.0578243	0.35172	-0.535392	0.132956	0.364492	-0.371819
Slc39a10_NM_172653	1870	2078	1974	1983	1799	1676	1819.33	1694	1632	1471	1855	1663	0.919017	1	0.129622	0.484589	0.735608	0.247334
Slc39a11_NM_001166503	336	171	253.5	481	416	416	437.667	334	327	425	409	373.75	0.693256	0.962171	0.227759	0.0605465	0.218754	-0.560088
Slc39a11_NM_027216	320	180	250	519	498	424	480.333	288	284	374	365	327.75	0.170806	0.597821	0.55144	0.183802	0.437252	-0.390668
Slc39a12_NM_001012305	7566	7862	7714	6169	5095	3971	5078.33	14425	10008	9473	9329	10808.8	0.00111488	0.0238441	-1.08977	0.103257	0.311926	-0.486649
Slc39a13_NM_026721	82	53	67.5	101	131	135	122.333	78	153	356	236	205.75	0.0233453	0.206155	-0.750075	1.15874e-05	0.000241845	-1.60793
Slc39a14_NM_001135151	75	162	118.5	133	85	41	86.3333	101	59	62	61	70.75	0.64308	0.942895	0.287188	0.0711773	0.244534	0.744085
Slc39a14_NM_001135152	94	103	98.5	95	26	49	56.6667	96	40	39	58	58.25	0.782838	0.989975	-0.0397577	0.0780247	0.259669	0.757866
Slc39a14_NM_144808	160	165	162.5	89	24	35	49.3333	113	26	56	34	57.25	0.505736	0.878907	-0.214713	0.000155157	0.00215591	1.50509
Slc39a2_NM_001039676	52	87	69.5	44	34	37	38.3333	78	51	128	36	73.25	0.0251279	0.215184	-0.934229	0.834436	0.982126	-0.0758158
Slc39a3_NM_134135	53	111	82	76	74	137	95.6667	84	73	137	174	117	0.325119	0.780322	-0.29042	0.171698	0.419732	-0.512813
Slc39a4_NM_028064	4	4	4	13	36	37	28.6667	34	32	12	40	29.5	0.839902	1	-0.0413408	0.00085289	0.0087019	-2.88264
Slc39a5_NM_001136237	11	8	9.5	6	0	14	6.66667	0	8	21	14	10.75	0.42745	0.855885	-0.689299	1	1	-0.178337
Slc39a5_NM_028051	0	12	6	25	11	10	15.3333	4	8	10	5	6.75	0.189941	0.629602	1.18371	0.946642	1	-0.169925
Slc39a5_NM_028092	17	9	13	0	5	10	5	0	13	5	16	8.5	0.462108	0.855897	-0.765535	0.440757	0.700929	0.612977
Slc39a6_NM_139143	583	420	501.5	659	886	1052	865.667	464	593	632	869	639.5	0.291601	0.750572	0.436867	0.195803	0.45562	-0.350695
Slc39a7_NM_001077709	63	45	54	133	129	207	156.333	82	107	177	201	141.75	0.905006	1	0.141277	0.000426539	0.00501283	-1.39232
Slc39a7_NM_008202	96	62	79	82	130	226	146	92	75	135	191	123.25	0.684655	0.960958	0.244381	0.0923355	0.290207	-0.641663
Slc39a8_NM_001135149	231	200	215.5	63	69	43	58.3333	139	58	75	70	85.5	0.130641	0.520621	-0.551604	0.000331003	0.00405491	1.33369
Slc39a8_NM_001135150	236	158	197	57	24	23	34.6667	61	56	42	46	51.25	0.182973	0.617771	-0.564003	7.18268e-07	2.18963e-05	1.94257
Slc39a8_NM_026228	167	182	174.5	70	48	30	49.3333	122	51	34	57	66	0.250971	0.711155	-0.419903	0.000300203	0.00372661	1.40269
Slc39a9_NM_026244	928	783	855.5	861	887	913	887	594	838	923	1104	864.75	0.868396	1	0.036651	0.848879	0.991125	-0.0155153
Slc3a2_NM_001161413	1891	1351	1621	1292	1230	2056	1526	2318	2272	3670	3282	2885.5	0.00224407	0.0404413	-0.919066	0.00329596	0.025404	-0.831937
Slc3a2_NM_008577	1894	1384	1639	1381	1316	2124	1607	2182	2173	3485	3282	2780.5	0.00732185	0.0932592	-0.790974	0.00678194	0.0442568	-0.762528
Slc40a1_NM_016917	233	253	243	38	76	85	66.3333	207	140	103	216	166.5	0.00033566	0.00943819	-1.32772	0.125348	0.353579	0.545434
Slc41a1_NM_173865	1470	1562	1516	1070	867	804	913.667	1853	1232	1374	1384	1460.75	0.0186539	0.177883	-0.676969	0.965346	1	0.0535605
Slc41a2_NM_177388	250	149	199.5	95	122	37	84.6667	122	51	65	77	78.75	0.994671	1	0.104514	0.000382149	0.00458542	1.34104
Slc41a3_NM_001037493	97	120	108.5	133	64	63	86.6667	92	45	43	96	69	0.562613	0.90741	0.328881	0.117994	0.34031	0.653027
Slc41a3_NM_027868	129	148	138.5	63	61	66	63.3333	87	42	70	86	71.25	0.543861	0.897083	-0.169925	0.0160767	0.0848359	0.958924
Slc43a2_NM_001199283	236	256	246	139	129	134	134	283	129	198	212	205.5	0.0548124	0.340637	-0.616905	0.497229	0.74572	0.25952
Slc43a2_NM_001199284	279	303	291	184	136	139	153	261	127	256	181	206.25	0.150422	0.561108	-0.430862	0.157644	0.404687	0.496625
Slc43a2_NM_173388	268	292	280	101	98	126	108.333	240	145	206	193	196	0.0114851	0.127864	-0.855376	0.145292	0.38462	0.514573
Slc43a3_NM_021398	76	51	63.5	57	89	53	66.3333	31	29	18	45	30.75	0.0297314	0.238163	1.10915	0.040159	0.163852	1.04617
Slc44a1_NM_133891	298	260	279	640	607	942	729.667	605	801	860	2053	1079.75	0.0447917	0.302895	-0.565388	2.2483e-10	1.47252e-08	-1.95236
Slc44a2_NM_001199186	101	89	95	133	142	202	159	65	104	170	170	127.25	0.538105	0.894022	0.321361	0.233772	0.50264	-0.421666
Slc44a2_NM_152808	122	107	114.5	139	176	256	190.333	52	129	87	134	100.5	0.0235312	0.207418	0.921333	0.704413	0.895807	0.188152
Slc44a3_NM_145394	20	9	14.5	19	21	6	15.3333	13	32	12	4	15.25	0.97049	1	0.00786212	1	1	-0.0727563
Slc44a5_NM_001081263	261	359	310	532	385	241	386	484	364	249	261	339.5	0.790295	0.993085	0.185189	0.588489	0.813829	-0.131143
Slc45a1_NM_173774	4	38	21	13	0	19	10.6667	0	8	7	38	13.25	0.649951	0.946087	-0.312883	0.369243	0.641242	0.664397
Slc45a3_NM_145977	50	62	56	0	24	25	16.3333	218	279	181	401	269.75	7.1282e-20	5.282e-17	-4.04573	8.10688e-10	4.68708e-08	-2.26812
Slc45a4_NM_001033219	55	41	48	25	55	69	49.6667	43	50	49	81	55.75	0.580792	0.913334	-0.166694	0.626068	0.841247	-0.215937
Slc45a4_NM_001168255	53	19	36	51	44	79	58	48	62	61	89	65	0.571911	0.912022	-0.164387	0.0731034	0.249261	-0.852443
Slc46a1_NM_026740	145	95	120	158	184	240	194	157	126	210	203	174	0.86635	1	0.156969	0.114795	0.334385	-0.536053
Slc46a3_NM_027872	11	24	17.5	13	13	24	16.6667	22	18	28	29	24.25	0.351585	0.804673	-0.541019	0.519561	0.762708	-0.47063
Slc47a1_NM_026183	14	10	12	6	8	2	5.33333	0	2	3	0	1.25	0.170825	0.597821	2.09311	0.0123116	0.0693032	3.26303
Slc48a1_NM_026353	652	525	588.5	576	480	825	627	528	652	866	1541	896.75	0.0648357	0.37514	-0.51624	0.0320264	0.139402	-0.607663
Slc4a1_NM_011403	39	33	36	19	19	8	15.3333	39	32	10	14	23.75	0.288936	0.748592	-0.631256	0.296042	0.575338	0.600069
Slc4a10_NM_001242378	3	45	24	6	13	10	9.66667	18	10	0	2	7.5	0.724396	0.972982	0.366128	0.0363096	0.152707	1.67807
Slc4a10_NM_001242379	7	43	25	13	8	6	9	13	2	3	2	5	0.426342	0.855885	0.847997	0.00801991	0.0502917	2.32193
Slc4a10_NM_001242380	9	44	26.5	6	3	10	6.33333	18	10	0	4	8	0.705091	0.966979	-0.337035	0.024438	0.114432	1.72792
Slc4a10_NM_001242381	4	36	20	6	13	6	8.33333	9	2	3	7	5.25	0.530632	0.891168	0.666576	0.0296926	0.132219	1.92961
Slc4a10_NM_001242382	12	17	14.5	6	5	14	8.33333	9	5	5	2	5.25	0.528368	0.890088	0.666576	0.115296	0.335423	1.46566
Slc4a10_NM_001242383	11	36	23.5	6	16	8	10	13	0	11	0	6	0.457771	0.855885	0.736966	0.0188175	0.0949715	1.96963
Slc4a10_NM_033552	6	33	19.5	19	5	14	12.6667	0	2	11	4	4.25	0.122114	0.50295	1.5755	0.0202754	0.1003	2.19794
Slc4a1ap_NM_009206	328	348	338	285	317	421	341	375	279	243	426	330.75	0.891858	1	0.0440306	1	1	0.0312821
Slc4a2_NM_009207	239	208	223.5	361	460	472	431	236	291	448	561	384	0.833613	1	0.166582	0.0112698	0.0647706	-0.780831
Slc4a3_NM_009208	20	50	35	13	20	45	26	0	5	23	21	12.25	0.13276	0.524584	1.08573	0.0252488	0.117333	1.51457
Slc4a4_NM_001136260	2215	2159	2187	1862	1624	1371	1619	3364	2117	1866	2056	2350.75	0.0538636	0.337153	-0.538018	0.629068	0.843115	-0.104168
Slc4a4_NM_001197147	2345	2116	2230.5	1748	1806	1428	1660.67	3596	1994	1976	1996	2390.5	0.0594028	0.357461	-0.52555	0.643517	0.854738	-0.0999453
Slc4a4_NM_018760	2219	2168	2193.5	1983	1712	1407	1700.67	3340	2073	1862	2002	2319.25	0.0985206	0.463668	-0.447558	0.688083	0.884755	-0.0804236
Slc4a5_NM_001166067	3	4	3.5	0	21	18	13	39	8	12	16	18.75	0.412573	0.850046	-0.528379	0.0215762	0.104919	-2.42146
Slc4a7_NM_001033270	968	1261	1114.5	798	621	877	765.333	860	701	928	909	849.5	0.456457	0.855885	-0.150526	0.229453	0.497909	0.391711
Slc4a8_NM_021530	70	71	70.5	44	60	188	97.3333	86	124	143	216	142.25	0.097865	0.462244	-0.547423	0.00735812	0.0471723	-1.01273
Slc50a1_NM_009057	109	103	106	158	296	411	288.333	279	284	385	493	360.25	0.229749	0.685168	-0.321261	1.75056e-07	6.28052e-06	-1.76493
Slc5a11_NM_146198	0	4	2	0	2	0	0.666667	30	13	36	84	40.75	5.1465e-10	7.11892e-08	-5.93369	9.67511e-07	2.82941e-05	-4.34873
Slc5a12_NM_001177624	25	8	16.5	6	8	0	4.66667	22	16	3	4	11.25	0.201541	0.644204	-1.26946	0.442202	0.701576	0.552541
Slc5a3_NM_017391	652	637	644.5	456	474	486	472	742	638	649	661	672.5	0.0705053	0.392352	-0.510747	0.734072	0.917186	-0.0613539
Slc5a5_NM_053248	11	18	14.5	0	10	14	8	4	8	16	9	9.25	0.843278	1	-0.209453	0.400585	0.671016	0.648528
Slc5a6_NM_001177621	30	49	39.5	38	29	41	36	39	29	48	104	55	0.148537	0.556965	-0.611435	0.329887	0.602671	-0.477579
Slc5a6_NM_001177622	46	30	38	19	42	64	41.6667	43	43	94	105	71.25	0.0560579	0.345142	-0.773996	0.0504671	0.193571	-0.906891
Slc5a6_NM_177870	49	19	34	32	40	45	39	39	46	85	71	60.25	0.125581	0.510223	-0.627487	0.093754	0.29309	-0.825426
Slc5a7_NM_022025	22	12	17	25	10	8	14.3333	53	11	9	27	25	0.194255	0.636944	-0.802554	0.458354	0.715631	-0.556393
Slc6a1_NM_178703	6688	5006	5847	4371	4487	4712	4523.33	10576	8572	10480	9198	9706.5	0.000857851	0.0195207	-1.10156	0.0151319	0.08105	-0.731255
Slc6a11_NM_172890	746	490	618	703	1014	1972	1229.67	3821	5023	8099	10012	6738.75	1.20923e-12	2.90145e-10	-2.45421	3.92105e-25	2.29336e-22	-3.4468
Slc6a14_NM_020049	7	12	9.5	6	0	0	2	9	0	0	4	3.25	0.869027	1	-0.70044	0.168856	0.415684	1.54749
Slc6a15_NM_001252330	9	4	6.5	13	14	10	12.3333	4	0	7	4	3.75	0.109747	0.482317	1.7176	0.387433	0.656998	0.793549
Slc6a17_NM_172271	359	1016	687.5	165	106	391	220.667	118	105	110	198	132.75	0.076285	0.407533	0.733157	6.69271e-13	7.04274e-11	2.37265
Slc6a18_NM_001040692	19	6	12.5	0	5	2	2.33333	13	2	3	2	5	0.504148	0.877786	-1.09954	0.170872	0.418498	1.32193
Slc6a18_NM_001168644	4	12	8	0	16	2	6	22	10	12	9	13.25	0.196436	0.639506	-1.14296	0.542209	0.780034	-0.72792
Slc6a18_NM_001168646	12	18	15	0	2	0	0.666667	13	0	3	7	5.75	0.127187	0.513681	-3.10852	0.132153	0.363358	1.38333
Slc6a2_NM_009209	98	77	87.5	76	30	28	44.6667	74	43	49	35	50.25	0.590893	0.916572	-0.169925	0.0748628	0.253292	0.800159
Slc6a20b_NM_011731	32	36	34	13	21	10	14.6667	35	16	23	11	21.25	0.384045	0.832912	-0.534922	0.258032	0.535033	0.678072
Slc6a6_NM_009320	1093	1434	1263.5	937	793	569	766.333	956	737	386	886	741.25	0.895668	1	0.0480119	0.0126076	0.070546	0.769394
Slc6a7_NM_201353	52	409	230.5	13	39	69	40.3333	17	5	30	27	19.75	0.0937601	0.45371	1.03012	6.51656e-17	1.34337e-14	3.54484
Slc6a8_NM_001142809	310	339	324.5	203	217	382	267.333	292	278	316	510	349	0.1679	0.592965	-0.384587	0.666666	0.871991	-0.105009
Slc6a8_NM_001142810	296	305	300.5	241	181	318	246.667	239	256	334	501	332.5	0.132632	0.524326	-0.430792	0.576461	0.804549	-0.145989
Slc6a8_NM_133987	294	330	312	291	202	366	286.333	292	330	375	503	375	0.161898	0.582863	-0.389195	0.342137	0.612786	-0.265345
Slc6a9_NM_008135	825	645	735	469	830	556	618.333	2837	3070	4722	4642	3817.75	1.11536e-14	3.60262e-12	-2.62627	1.42101e-14	1.97368e-12	-2.37691
Slc7a1_NM_007513	742	722	732	336	257	641	411.333	340	558	635	995	632	0.0336159	0.255173	-0.619617	0.562267	0.793993	0.211919
Slc7a10_NM_017394	680	537	608.5	608	972	1016	865.333	1526	1474	2170	1969	1784.75	0.000568131	0.0141438	-1.04439	1.27283e-07	4.70762e-06	-1.55239
Slc7a11_NM_011990	2330	2136	2233	2363	2294	3179	2612	2449	2239	3052	3309	2762.25	0.603484	0.92421	-0.080689	0.243043	0.514306	-0.306861
Slc7a13_NM_028746	38	14	26	6	3	8	5.66667	43	2	18	5	17	0.0635982	0.370644	-1.58496	0.345154	0.616129	0.612977
Slc7a14_NM_172861	723	751	737	564	465	490	506.333	676	412	519	576	545.75	0.54611	0.898557	-0.108153	0.182915	0.435802	0.433424
Slc7a2_NM_001044740	1281	1134	1207.5	1495	1114	1092	1233.67	1438	1390	1687	1465	1495	0.254922	0.7152	-0.277193	0.228778	0.496914	-0.308122
Slc7a2_NM_007514	1323	1083	1203	1470	1129	1216	1271.67	1532	1315	1607	1454	1477	0.339542	0.794643	-0.215949	0.247626	0.520501	-0.296033
Slc7a3_NM_007515	235	458	346.5	95	111	129	111.667	186	167	115	159	156.75	0.124404	0.507813	-0.489267	0.000802426	0.00828449	1.14439
Slc7a4_NM_144852	11	12	11.5	13	18	37	22.6667	4	10	16	16	11.5	0.192546	0.634035	0.978938	0.919911	1	0
Slc7a5_NM_011404	648	446	547	766	1344	2550	1553.33	620	1815	2471	3634	2135	0.091248	0.448278	-0.458869	6.59265e-11	4.76451e-09	-1.96462
Slc7a6_NM_178798	71	46	58.5	63	50	35	49.3333	43	5	16	23	21.75	0.0398384	0.281935	1.18155	0.00963616	0.0578676	1.42742
Slc7a6os_NM_001007567	287	229	258	184	174	210	189.333	162	178	200	183	180.75	0.954855	1	0.0669328	0.15502	0.400488	0.513375
Slc7a7_NM_011405	9	11	10	0	10	33	14.3333	30	13	19	18	20	0.431814	0.855885	-0.480626	0.253046	0.528229	-1
Slc7a8_NM_016972	436	966	701	165	288	412	288.333	345	414	274	461	373.5	0.176716	0.608223	-0.373371	0.00425684	0.0310317	0.908306
Slc8a1_NM_001112798	460	460	460	196	137	195	176	218	161	145	186	177.5	0.781941	0.989414	-0.0122436	3.25093e-05	0.000573359	1.37381
Slc8a1_NM_011406	453	549	501	228	158	170	185.333	271	156	131	195	188.25	0.754061	0.981038	-0.0225275	1.61186e-05	0.000318697	1.41216
Slc8a2_NM_148946	428	993	710.5	177	267	682	375.333	79	110	117	162	117	5.79829e-06	0.000296743	1.68166	5.80234e-15	8.63484e-13	2.60233
Slc8a3_NM_001167920	144	105	124.5	44	43	43	43.3333	74	57	35	105	67.75	0.10685	0.48011	-0.644744	0.0313838	0.13727	0.877853
Slc8a3_NM_080440	153	144	148.5	0	42	29	23.6667	87	48	91	89	78.75	0.000160002	0.00514825	-1.73442	0.0193524	0.0970513	0.915111
Slc9a1_NM_016981	125	175	150	101	114	199	138	74	94	253	198	154.75	0.49555	0.871304	-0.165271	0.843487	0.987832	-0.0449769
Slc9a2_NM_001033289	9	2	5.5	13	2	15	10	26	0	3	4	8.25	0.774902	0.985866	0.277534	0.852772	0.993386	-0.584963
Slc9a3r1_NM_012030	414	275	344.5	608	540	682	610	344	268	432	320	341	0.0246445	0.213113	0.839038	0.948559	1	0.0147322
Slc9a3r2_NM_023055	3	60	31.5	44	42	103	63	43	77	94	197	102.75	0.0533531	0.334913	-0.705715	0.000153809	0.00214073	-1.70571
Slc9a3r2_NM_023449	33	40	36.5	19	53	126	66	26	86	77	176	91.25	0.177898	0.609707	-0.467359	0.00318386	0.0247448	-1.32193
Slc9a5_NM_001081332	44	45	44.5	25	30	55	36.6667	4	18	25	32	19.75	0.153037	0.56539	0.892616	0.0453543	0.178983	1.17195
Slc9a6_NM_172780	593	846	719.5	963	893	1222	1026	737	1215	1247	1404	1150.75	0.42734	0.855885	-0.165544	0.0142306	0.0771498	-0.677508
Slc9a8_NM_148929	14	10	12	0	18	35	17.6667	4	11	38	29	20.5	0.675669	0.956928	-0.214594	0.370079	0.64194	-0.77259
Slc9a8_NM_178371	7	6	6.5	6	19	32	19	4	13	16	15	12	0.409785	0.848326	0.662965	0.477315	0.729888	-0.884523
Slc9a9_NM_177909	27	34	30.5	51	31	55	45.6667	30	32	70	79	52.75	0.527514	0.889452	-0.20803	0.127813	0.358056	-0.790362
Slco1a1_NM_013797	7	12	9.5	0	5	2	2.33333	13	26	5	9	13.25	0.0169188	0.166375	-2.50553	0.689401	0.885563	-0.479993
Slco1a4_NM_030687	153	162	157.5	63	100	212	125	201	196	181	295	218.25	0.0153399	0.155836	-0.804054	0.143492	0.382096	-0.47063
Slco1a5_NM_130861	14	4	9	6	7	12	8.33333	30	10	0	0	10	0.738072	0.975765	-0.263034	1	1	-0.152003
Slco1b2_NM_020495	7	12	9.5	13	0	2	5	0	8	14	4	6.5	0.716021	0.972982	-0.378512	0.484504	0.735603	0.547488
Slco1c1_NM_001177772	4434	3519	3976.5	3256	2392	3711	3119.67	1196	1260	1319	1772	1386.75	0.00105056	0.0228566	1.16968	7.28197e-07	2.21453e-05	1.51979
Slco1c1_NM_021471	4591	3463	4027	2825	2417	3829	3023.67	1288	1306	1336	1768	1424.5	0.00243123	0.0430144	1.08584	1.04423e-06	3.01174e-05	1.49925
Slco2a1_NM_033314	7	16	11.5	13	26	4	14.3333	4	5	3	9	5.25	0.126535	0.512339	1.44898	0.23941	0.509102	1.13124
Slco2b1_NM_175316	212	244	228	76	162	199	145.667	187	166	124	257	183.5	0.245494	0.703604	-0.333109	0.407226	0.676785	0.313254
Slco3a1_NM_001038643	33	69	51	38	37	74	49.6667	131	158	185	510	246	2.58661e-09	3.19446e-07	-2.30831	2.12539e-09	1.13249e-07	-2.27009
Slco3a1_NM_023908	74	111	92.5	19	54	57	43.3333	65	62	82	166	93.75	0.00556064	0.0770175	-1.11334	0.944097	1	-0.0193653
Slco4a1_NM_148933	20	42	31	13	8	0	7	43	21	3	24	22.75	0.0228111	0.202463	-1.70044	0.448881	0.707176	0.446402
Slco5a1_NM_172841	48	43	45.5	51	16	19	28.6667	26	5	12	22	16.25	0.235353	0.691645	0.818934	0.014026	0.0763535	1.48543

## Sheet: Primer_Protocol
	Primers (all given as 5’ – 3’)
	T7_B	GGCCAGTAATGTGTAATACGACTCACTATAGGGAGAGCATTGAGACGATTTTTTTTTTTTTTTTTTTTTV
	Dec1-Hairpin-N9	GAATTGCAGCTGGTCATCCTGCGCCAATTNNNNNNNNN
	Dec-1	GAATTGCAGCTGGTCATCCTGCGCCAATT
	B-short	GGAGAGCATTGAGACGATTTTTTTTTTTTTTTTTTTTT
	Code_Dec1_s (N12 = code)	CCCTACACGACGCTCTTCCGATCTNNNNNNNNNNNNCAGCTGGTCATCCTGCGCCAATT
	Step-out_NGS-for	AATGATACGGCGACCACCGAGATCTACACTCTTTCCCTACACGACGCTCTTCCG
	Illumina_s	AATGATACGGCGACCACCGAGATCTACACTCTTTCCCTACACGACGCTCTTCCG
	Illumina-B_as	CAAGCAGAAGACGGCATACGAGCTCTTCCGATCT GGAGAGCATTGAGACGA
